# Supplementary material for: Knockout of Putative Tumor Suppressor Aldh1l1 in Mice Reprograms Metabolism to Accelerate Growth of Tumors in a Diethylnitrosamine (DEN) Model of Liver Carcinogenesis
Source: Cancers (Basel). 2021 Jun 28;13(13):3219. doi: 10.3390/cancers13133219 (PMC8268287; doi:10.3390/cancers13133219)
Supplement: Supplementary file 1 [file cancers-13-03219-s001.zip]

Archive with 7 entries (6 files):
- Supplementary/
- Supplementary/cancers-1257624 Figure S7 uncropped blot (R1 Full Blot) .pdf
- Supplementary/Supplementary Methods.pdf
- Supplementary/Supplementary Table S3.xlsx
- Supplementary/Supplementary Table S4.xlsx
- Supplementary/Supplementary Tables and  Figures of Cancers-1257624.pdf
- Supplementary/~$PPLEMENT Cancers-1257624.docx
