# Supplementary material for: Knockout of Putative Tumor Suppressor Aldh1l1 in Mice Reprograms Metabolism to Accelerate Growth of Tumors in a Diethylnitrosamine (DEN) Model of Liver Carcinogenesis
Source: Cancers (Basel). 2021 Jun 28;13(13):3219. doi: 10.3390/cancers13133219 (PMC8268287; doi:10.3390/cancers13133219)
Supplement: Supplementary file 1 [file cancers-13-03219-s001.zip › Supplementary/Supplementary Table S3.xlsx]

## Sheet: Explanation
	Pathway Heat Map		This is the heat map associated with the statistical analysis of the data.
			Indicates ratios, p- and q-values for each comparison.
			0.55	Green: indicates significant difference (p≤0.05) between the groups shown, metabolite ratio of < 1.00
			0.76	Light Green: narrowly missed statistical cutoff for significance 0.05<p<0.10, metabolite ratio of < 1.00
			1.71	Red: indicates significant difference (p≤0.05) between the groups shown; metabolite ratio of ≥ 1.00
			1.32	Light Red: narrowly missed statistical cutoff for significance 0.05<p<0.10, metabolite ratio of ≥ 1.00
			1.2	Non-colored text and cell: mean values are not significantly different for that comparison
				Blue: indicates significant (p≤0.05) ANOVA effect.
				Light Blue: indicates 0.05<p<0.10 ANOVA effect
			“biochemical name*” Indicates a compound that has not been confirmed based on a standard, but we are confident in its identity.
			“biochemical name**” Indicates a compound for which a standard is not available, but we are reasonably confident in its identity or the information provided.
			“biochemical name (#) or biochemical name [#]” indicates a compound that is a structural isomer of another compound in the Metabolon spectral library; for example, a steroid that may be sulfated at one of several positions that are indistinguishable by the mass spectrometry data or a diacylglycerol for which more than one stereospecific molecule exists.

## Sheet: PathwayHeatMap
	University of North Carolina at Chapel Hill UNCH-0502-18VWBL Liver Tissue
	Heat map of statistically significant biochemicals profiled in this study.
											Fold of Change								Statistical Values															Mean Values									% Filled Values
											ANOVA Main Effects			ANOVA Contrasts					ANOVA Main Effects						ANOVA Contrasts									10 Weeks		20 weeks		LSM
											Genotype Effect	Time Point Effect	Genotype: Time Point Interaction Effect	KO WT		20 Weeks 10 Weeks			Genotype Effect		Time Point Effect		Genotype: Time Point Interaction Effect		20 Weeks 10 Weeks				KO WT					WT	KO	WT	KO	10 Weeks (WT+KO)	20 Weeks (WT+KO)	WT (10 wks+20 wks)	KO (10 wks+20 wks)		10 Weeks		20 Weeks			Super Pathway	Sub Pathway
			Blue shaded cells indicate significant (p≤0.05) ANOVA effect.; light blue shaded cells indicate 0.05<p<0.10																						WT		KO		10 Weeks		20 Weeks
	Pathway Sort Order	Super Pathway	Sub Pathway	Biochemical Name	Platform	Comp ID	KEGG	HMDB	PUBCHEM	X				10 Weeks	20 Weeks	WT	KO	X	p-value	q-value	p-value	q-value	p-value	q-value	p-value	q-value	p-value	q-value	p-value	q-value	p-value	q-value	X									X	WT	KO	WT	KO	X
	1	Amino Acid	Glycine, Serine and Threonine Metabolism	glycine	LC/MS pos early	58	C00037	HMDB00123	750					0.49	0.52	0.79	0.84		2.7772e-11	1.0254e-08	0.0001	0.0004	0.4613	0.376	0.001	0.0018	0.006	0.0309	1.3116e-09	3.669e-07	9.8029e-09	3.6924e-06		1.6992	0.839	1.349	0.7001	1.1895	0.9698	1.5109	0.7635		100	100	100	100		Amino Acid	Glycine, Serine and Threonine Metabolism
	2			N-acetylglycine	LC/MS pos early	27710		HMDB00532	10972					0.31	0.53	0.74	1.26		1.4357e-08	1.0982e-06	0.6925	0.2399	0.0061	0.0385	0.026	0.0216	0.0603	0.0852	3.2516e-08	4.5478e-06	8.0242e-05	0.0013		1.9411	0.6074	1.4274	0.7615	1.0685	1.0337	1.649	0.6698		100	100	100	100		Amino Acid	Glycine, Serine and Threonine Metabolism
	4			sarcosine	LC/MS pos early	1516	C00213	HMDB00271	1088					0.81	1.22	0.75	1.13		0.9577	0.4715	0.6696	0.2345	0.2817	0.2917	0.3031	0.1404	0.6266	0.3627	0.407	0.5692	0.4765	0.3299		1.2394	1.0652	0.9298	1.0756	1.0454	0.9649	1.0093	0.9994		100	100	100	100		Amino Acid	Glycine, Serine and Threonine Metabolism
	5			dimethylglycine	LC/MS pos early	5086	C01026	HMDB00092	673					0.98	1.22	0.85	1.05		0.2297	0.2346	0.4165	0.1659	0.1477	0.2149	0.1254	0.0715	0.6219	0.3608	0.8442	0.6915	0.0755	0.1082		0.9974	0.9814	0.8522	1.0215	0.9798	0.924	0.9105	0.9943		100	100	100	100		Amino Acid	Glycine, Serine and Threonine Metabolism
	6			betaine	LC/MS pos early	3141	C00719	HMDB00043	247					0.99	1.33	0.76	1.02		0.2204	0.2292	0.2611	0.1152	0.1885	0.2423	0.1007	0.0614	0.8805	0.4324	0.9435	0.7211	0.0879	0.1198		1.0522	1.0654	0.8087	1.1102	1.0439	0.9195	0.914	1.0502		100	100	100	100		Amino Acid	Glycine, Serine and Threonine Metabolism
	7			betaine aldehyde	LC/MS pos early	15499	C00576	HMDB01252	249					0.7	1.53	0.27	0.58		0.8476	0.4381	0.0002	0.0005	0.0586	0.1294	0.0002	0.0007	0.0523	0.0788	0.1972	0.4597	0.1441	0.1538		1.5992	1.1238	0.5094	0.6622	1.3057	0.5109	0.8017	0.8321		100	100	100	100		Amino Acid	Glycine, Serine and Threonine Metabolism
	9			serine	LC/MS pos early	1648	C00065	HMDB00187	5951					1.08	1.09	0.81	0.81		0.1455	0.1879	0.0013	0.0017	0.9747	0.5502	0.0152	0.0141	0.0119	0.0395	0.2905	0.498	0.2984	0.2462		1.0891	1.1763	0.8875	0.9539	1.1262	0.9152	0.9751	1.0569		100	100	100	100		Amino Acid	Glycine, Serine and Threonine Metabolism
	10			N-acetylserine	LC/MS pos early	37076		HMDB02931	65249					1.19	1.42	0.59	0.71		0.0003	0.0038	1.5497e-06	4.8675e-05	0.1448	0.2131	1.4331e-05	0.0001	0.0005	0.0074	0.0371	0.2386	0.0007	0.0048		1.123	1.3451	0.6636	0.9442	1.2176	0.7901	0.8589	1.1199		100	100	100	100		Amino Acid	Glycine, Serine and Threonine Metabolism
	16			threonine	LC/MS pos early	1284	C00188	HMDB00167	6288					0.96	0.97	0.84	0.85		0.5827	0.3628	0.0155	0.012	0.9002	0.528	0.0683	0.0459	0.0772	0.1	0.6228	0.6199	0.7696	0.4307		1.1318	1.0713	0.9398	0.9061	1.0908	0.9184	1.0187	0.9833		100	100	100	100		Amino Acid	Glycine, Serine and Threonine Metabolism
	17			N-acetylthreonine	LC/MS neg	33939		HMDB62557	152204					0.81	1.04	0.71	0.9		0.0931	0.1494	0.0003	0.0007	0.0232	0.0762	0.0002	0.0006	0.1458	0.1425	0.0066	0.0903	0.6217	0.3865		1.2909	1.0591	0.9204	0.9512	1.1627	0.9332	1.0869	0.9982		100	100	100	100		Amino Acid	Glycine, Serine and Threonine Metabolism
	28		Alanine and Aspartate Metabolism	alanine	LC/MS pos early	1126	C00041	HMDB00161	5950					1.05	1.04	1.04	1.03		0.3676	0.2951	0.5327	0.2005	0.9311	0.537	0.6248	0.2417	0.6938	0.3811	0.4701	0.5755	0.5719	0.3725		0.9645	1.007	0.9923	1.0427	0.9806	1.013	0.9734	1.0205		100	100	100	100		Amino Acid	Alanine and Aspartate Metabolism
	30			N-acetylalanine	LC/MS polar	1585	C02847	HMDB00766	88064					0.89	1.03	0.64	0.74		0.3137	0.2719	3.3111e-07	3.819e-05	0.1097	0.1917	3.6039e-06	7.0993e-05	0.0001	0.0056	0.0641	0.3117	0.6577	0.3989		1.2954	1.1585	0.8381	0.8581	1.2209	0.8449	1.0385	0.9934		100	100	100	100		Amino Acid	Alanine and Aspartate Metabolism
	32			N,N-dimethylalanine	LC/MS pos early	63151			5488191					0.51	0.62	0.82	0.99		0.0203	0.0671	0.6558	0.232	0.6833	0.4667	0.5585	0.2224	0.9778	0.4592	0.0444	0.2672	0.1552	0.1606		1.8027	0.8382	1.4805	0.8871	1.1441	1.0338	1.452	0.8146		100	100	100	100		Amino Acid	Alanine and Aspartate Metabolism
	35			aspartate	LC/MS pos early	443	C00049	HMDB00191	5960					1.01	1.14	0.73	0.82		0.4303	0.3193	0.0103	0.0086	0.5116	0.3931	0.0257	0.0214	0.1206	0.128	0.9211	0.7128	0.3244	0.2569		1.0414	1.0513	0.786	0.8653	1.042	0.8036	0.8828	0.9486		100	100	100	100		Amino Acid	Alanine and Aspartate Metabolism
	36			N-acetylaspartate (NAA)	LC/MS polar	22185	C01042	HMDB00812	65065					0.96	1.53	0.38	0.6		0.2013	0.2206	0.0001	0.0004	0.1248	0.1955	0.0003	0.0008	0.0214	0.0473	0.8356	0.6895	0.0598	0.0944		1.5579	1.4865	0.5752	0.8926	1.4535	0.6941	0.9126	1.1055		100	100	100	100		Amino Acid	Alanine and Aspartate Metabolism
	39			asparagine	LC/MS pos early	512	C00152	HMDB00168	6267					0.9	1.09	0.68	0.83		0.9002	0.4563	0.0002	0.0005	0.1166	0.1924	0.0004	0.001	0.0345	0.0611	0.211	0.4773	0.3074	0.2506		1.1754	1.0624	0.8137	0.8803	1.1133	0.8383	0.9696	0.9624		100	100	100	100		Amino Acid	Alanine and Aspartate Metabolism
	40			N-acetylasparagine	LC/MS pos early	33942		HMDB06028	99715					1.1	1.6	0.58	0.84		0.0001	0.0019	9.8201e-06	0.0001	0.0048	0.0345	6.5385e-06	9.8495e-05	0.0339	0.0606	0.2166	0.4773	3.7444e-05	0.001		0.9852	1.0796	0.5655	0.9071	1.0257	0.7121	0.7413	0.9853		100	100	100	100		Amino Acid	Alanine and Aspartate Metabolism
	42		Glutamate Metabolism	glutamate	LC/MS pos early	57	C00025	HMDB00148	611					1.03	1.24	0.74	0.89		0.0989	0.1581	0.0083	0.0071	0.2021	0.2504	0.0089	0.0097	0.2326	0.1918	0.7608	0.6726	0.0505	0.0846		1.0354	1.0641	0.7708	0.9531	1.0443	0.8462	0.8846	0.999		100	100	100	100		Amino Acid	Glutamate Metabolism
	43			glutamine	LC/MS pos early	53	C00064	HMDB00641	5961					0.96	0.99	0.95	0.98		0.6748	0.3955	0.5415	0.2026	0.807	0.5006	0.5573	0.2224	0.7877	0.4046	0.629	0.621	0.9036	0.4625		1.0484	1.009	0.9982	0.9872	1.0227	0.9852	1.0167	0.991		100	100	100	100		Amino Acid	Glutamate Metabolism
	45			N-acetylglutamate	LC/MS pos early	15720	C00624	HMDB01138	70914					0.96	1.37	0.7	1		0.4479	0.3249	0.3376	0.1422	0.3433	0.3244	0.1961	0.102	0.9931	0.4632	0.8865	0.7019	0.2457	0.2188		1.0796	1.107	0.8342	1.0456	1.0396	0.8699	0.8866	1.0201		100	100	100	100		Amino Acid	Glutamate Metabolism
	46			N-acetylglutamine	LC/MS pos early	33943	C02716	HMDB06029	182230					1.03	1.43	0.66	0.92		0.0258	0.0765	0.0068	0.0061	0.0585	0.1294	0.0028	0.0042	0.4402	0.294	0.76	0.6726	0.0072	0.022		1.0648	1.0959	0.7015	1.0225	1.0714	0.8359	0.8581	1.0438		100	100	100	100		Amino Acid	Glutamate Metabolism
	50			gamma-carboxyglutamate	LC/MS pos early	38754		HMDB41900	40772					0.98	0.9	0.73	0.68		0.3671	0.2951	9.5876e-05	0.0003	0.571	0.4201	0.0058	0.0069	0.0007	0.0094	0.8017	0.6837	0.3161	0.2544		1.2122	1.1952	0.8959	0.8026	1.1944	0.8401	1.0333	0.971		100	100	100	100		Amino Acid	Glutamate Metabolism
	52			pyroglutamine*	LC/MS pos early	46225			134508					1.19	1.16	0.88	0.87		0.039	0.0944	0.0833	0.0457	0.8824	0.5223	0.2596	0.1262	0.1644	0.1541	0.0992	0.3481	0.1675	0.1692		0.9741	1.1627	0.8734	0.9992	1.0558	0.9233	0.9099	1.0714		100	100	100	100		Amino Acid	Glutamate Metabolism
	55			gamma-aminobutyrate (GABA)	LC/MS pos early	1416	C00334	HMDB00112	119					0.7	0.85	0.57	0.69		0.0007	0.0079	1.185e-06	4.766e-05	0.1255	0.1959	1.0544e-05	0.0001	0.0004	0.0069	0.0007	0.0151	0.0931	0.1222		1.665	1.1723	0.9442	0.8045	1.3872	0.8658	1.2456	0.9643		100	100	100	100		Amino Acid	Glutamate Metabolism
	56			carboxyethyl-GABA	LC/MS pos early	40007		HMDB02201	2572					0.96	0.74	1.21	0.93		0.0789	0.139	0.5454	0.2026	0.1679	0.2286	0.1758	0.0934	0.5541	0.3338	0.7548	0.6726	0.0368	0.0701		0.9431	0.9176	1.1304	0.8407	0.9124	0.9653	1.0227	0.8613		100	100	100	100		Amino Acid	Glutamate Metabolism
	57			N-methyl-GABA	LC/MS pos early	39577	C15987		70703					1.09	0.99	1.07	0.97		0.5186	0.3411	0.7485	0.2555	0.4608	0.376	0.468	0.1943	0.7581	0.3992	0.3177	0.5118	0.9484	0.4756		0.9456	1.0238	1.0013	0.9987	0.9745	0.9949	0.9641	1.0056		100	100	100	100		Amino Acid	Glutamate Metabolism
	60			S-1-pyrroline-5-carboxylate	LC/MS pos early	42370	C04322	HMDB01301	1196					0.88	0.66	1.08	0.81		0.0096	0.0442	0.4685	0.1812	0.13	0.1999	0.564	0.224	0.1079	0.1204	0.3352	0.5222	0.0067	0.0213		1.0867	0.9704	1.1867	0.8018	1.0193	0.9537	1.126	0.8633		100	100	100	100		Amino Acid	Glutamate Metabolism
	66		Histidine Metabolism	histidine	LC/MS neg	59	C00135	HMDB00177	6274					0.95	1.39	0.72	1.05		0.0151	0.0564	0.0161	0.0125	0.0019	0.0211	0.0005	0.001	0.4566	0.2997	0.4693	0.5755	0.0005	0.0043		1.0268	0.9829	0.7426	1.0309	0.9996	0.8711	0.8704	1.0003		100	100	100	100		Amino Acid	Histidine Metabolism
	67			1-methylhistidine	LC/MS pos early	30460	C01152	HMDB00001	92105					0.66	1.82	0.44	1.2		0.6305	0.3792	0.1046	0.0555	0.0171	0.066	0.0085	0.0095	0.4979	0.3151	0.1314	0.3895	0.0457	0.0807		1.3731	0.9495	0.6461	1.1658	1.0958	0.7919	0.8895	0.9756		100	100	75	100		Amino Acid	Histidine Metabolism
	68			3-methylhistidine	LC/MS pos early	15677	C01152	HMDB00479	64969					0.98	1.07	1.27	1.38		0.7745	0.4193	0.0049	0.0047	0.6154	0.4408	0.0748	0.0488	0.014	0.042	0.874	0.7019	0.5884	0.3755		0.88	0.8679	1.1138	1.2019	0.8625	1.1418	0.9801	1.0047		100	100	100	100		Amino Acid	Histidine Metabolism
	69			N-acetylhistidine	LC/MS pos early	33946	C02997	HMDB32055	75619					1.09	0.94	0.81	0.7		0.9225	0.4609	0.0097	0.0081	0.4359	0.3614	0.1584	0.0863	0.0151	0.0428	0.522	0.5949	0.6366	0.3918		1.1621	1.2785	0.9437	0.9055	1.2029	0.9064	1.0392	1.0491		100	100	100	100		Amino Acid	Histidine Metabolism
	70			N-acetyl-3-methylhistidine*	LC/MS pos early	43256			193270					1.42	1	1.77	1.25		0.0379	0.0944	0.0001	0.0004	0.0409	0.1086	0.0001	0.0005	0.0535	0.0794	0.005	0.075	0.9782	0.4829		0.6579	0.9246	1.1392	1.1503	0.7665	1.1403	0.8557	1.0214		100	100	100	100		Amino Acid	Histidine Metabolism
	71			N-acetyl-1-methylhistidine*	LC/MS pos early	43255			193270					0.91	0.97	0.83	0.89		0.5162	0.3411	0.1299	0.0664	0.7561	0.489	0.2071	0.1063	0.3633	0.2536	0.4855	0.5841	0.8139	0.4411		1.1298	1.0403	0.9459	0.9202	1.0671	0.917	1.0208	0.9586		100	100	100	100		Amino Acid	Histidine Metabolism
	75			imidazole propionate	LC/MS pos early	40730		HMDB02271	70630					1.35	0.39	1.51	0.44		0.2783	0.2559	0.4838	0.1859	0.047	0.1158	0.3362	0.1521	0.053	0.079	0.4606	0.5716	0.0391	0.0726		0.9344	1.3955	1.5547	0.7238	1.0653	0.8678	1.129	0.8188		100	100	100	100		Amino Acid	Histidine Metabolism
	76			formiminoglutamate	LC/MS pos early	43493	C00439	HMDB00854	439233					2.03	1.45	0.64	0.46		0.127	0.1803	0.0839	0.0459	0.6217	0.4415	0.3691	0.1621	0.1066	0.1194	0.1432	0.4002	0.4567	0.3215		0.9234	3.2356	0.6841	0.9151	1.2585	0.6791	0.7063	1.2101		100	100	50	100		Amino Acid	Histidine Metabolism
	77			imidazole lactate	LC/MS pos early	15716	C05568	HMDB02320	440129					1.14	1.05	0.91	0.83		0.2684	0.2502	0.0866	0.047	0.5842	0.427	0.3949	0.1708	0.1015	0.1174	0.2321	0.4826	0.6909	0.4072		1.0535	1.1927	0.9648	0.9906	1.1089	0.9655	0.9908	1.0807		100	100	100	100		Amino Acid	Histidine Metabolism
	81			anserine	LC/MS pos early	15747	C01262	HMDB00194	112072					0.98	1.37	0.92	1.27		0.0706	0.1297	0.3254	0.1385	0.0479	0.1161	0.4468	0.1864	0.0355	0.0622	0.8821	0.7019	0.013	0.0337		0.9772	0.958	0.9144	1.2322	0.9634	1.0412	0.9298	1.0788		100	100	100	100		Amino Acid	Histidine Metabolism
	83			1-methylhistamine	LC/MS pos early	43831	C05127	HMDB00898	3614					0.53	0.7	0.75	0.99		0.0527	0.1099	0.5262	0.1993	0.558	0.4158	0.4046	0.1745	0.9715	0.4578	0.0676	0.3127	0.3176	0.2545		1.7743	0.8295	1.2626	0.8245	1.0869	0.9344	1.2876	0.7888		100	100	100	100		Amino Acid	Histidine Metabolism
	84			1-methyl-4-imidazoleacetate	LC/MS pos early	32350	C05828	HMDB02820	75810					1.02	1.04	0.9	0.92		0.7155	0.4046	0.2461	0.1098	0.8964	0.528	0.3718	0.1631	0.4456	0.2965	0.8641	0.7019	0.7339	0.4195		1.083	1.1146	0.9805	1.0161	1.0856	0.986	1.0194	1.05		100	100	100	100		Amino Acid	Histidine Metabolism
	85			1-methyl-5-imidazoleacetate	LC/MS pos early	62946		HMDB04988	6451814					0.84	0.97	1.57	1.82		0.4531	0.3254	0.0011	0.0016	0.5804	0.425	0.0316	0.0255	0.0045	0.0258	0.3459	0.5255	0.8896	0.4578		0.8177	0.712	1.2676	1.2472	0.7313	1.236	0.9998	0.904		100	100	100	100		Amino Acid	Histidine Metabolism
	86			1-ribosyl-imidazoleacetate*	LC/MS pos early	61868	C05131	HMDB02331	5117448					1.72	1.65	0.8	0.77		0.0045	0.0259	0.1449	0.0723	0.8972	0.528	0.3491	0.1563	0.2425	0.1945	0.0231	0.1917	0.0436	0.0782		0.8939	1.5805	0.8056	1.2045	1.1602	0.913	0.7934	1.335		100	100	100	100		Amino Acid	Histidine Metabolism
	87			4-imidazoleacetate	LC/MS pos early	32349	C02835	HMDB02024	96215					1.5	1.43	0.8	0.76		0.001	0.0094	0.0177	0.0134	0.7916	0.4973	0.1206	0.0694	0.0494	0.0766	0.0063	0.0881	0.0192	0.0436		0.9143	1.3761	0.7391	1.0378	1.1042	0.8598	0.8043	1.1803		100	100	100	100		Amino Acid	Histidine Metabolism
	95		Lysine Metabolism	lysine	LC/MS pos early	1301	C00047	HMDB00182	5962					0.92	0.99	0.87	0.93		0.2034	0.2215	0.0051	0.005	0.3308	0.3173	0.0102	0.0105	0.1193	0.1275	0.1094	0.3696	0.8263	0.4445		1.1081	1.0231	0.9605	0.9464	1.0627	0.9511	1.0283	0.983		100	100	100	100		Amino Acid	Lysine Metabolism
	96			N2-acetyllysine	LC/MS polar	36751	C12989	HMDB00446	92907					0.93	1.04	0.73	0.81		0.7948	0.4251	0.0007	0.0011	0.3931	0.3483	0.0031	0.0044	0.027	0.0526	0.4174	0.5702	0.6787	0.4058		1.1815	1.1075	0.8664	0.9098	1.1393	0.8793	1.009	0.9928		100	100	100	100		Amino Acid	Lysine Metabolism
	97			N6-acetyllysine	LC/MS polar	36752	C02727	HMDB00206	92832					0.76	1.08	0.6	0.85		0.3883	0.3018	0.009	0.0076	0.1358	0.2045	0.0067	0.0078	0.317	0.2298	0.0926	0.3434	0.6432	0.393		1.3043	0.9986	0.8395	0.8436	1.1329	0.8088	1.0063	0.9106		100	100	100	100		Amino Acid	Lysine Metabolism
	99			N2-acetyl,N6-methyllysine	LC/MS pos early	62954								0.99	1.37	1.11	1.54		0.2847	0.2584	0.0725	0.0406	0.2555	0.282	0.614	0.2379	0.0384	0.0654	0.9583	0.7263	0.1361	0.1486		0.912	0.8603	0.9618	1.3132	0.8453	1.1027	0.8945	1.042		100	100	100	100		Amino Acid	Lysine Metabolism
	104			N6-methyllysine	LC/MS pos early	62860	C02728	HMDB02038	164795					0.91	1.01	1.06	1.18		0.5461	0.347	0.103	0.0549	0.4086	0.3513	0.5516	0.2218	0.0789	0.1014	0.3016	0.5037	0.8752	0.4552		1.0224	0.9261	1.0794	1.0942	0.9658	1.0787	1.041	1.0008		100	100	100	100		Amino Acid	Lysine Metabolism
	105			N6,N6-dimethyllysine	LC/MS pos early	62862	C05545	HMDB13287	193344					0.83	0.9	0.75	0.81		0.0778	0.1383	0.0053	0.0051	0.6072	0.4384	0.0202	0.0179	0.0651	0.0901	0.0983	0.3481	0.3619	0.2738		1.1931	0.9961	0.9134	0.808	1.082	0.8469	1.0279	0.8914		100	100	100	100		Amino Acid	Lysine Metabolism
	106			N6,N6,N6-trimethyllysine	LC/MS pos early	1498	C03793	HMDB01325	440120					0.77	0.93	0.67	0.82		0.0102	0.0457	9.9588e-05	0.0003	0.1134	0.1924	0.0003	0.0007	0.0203	0.0468	0.0042	0.0676	0.4012	0.2951		1.3457	1.0337	0.9196	0.8459	1.1768	0.8724	1.102	0.9317		100	100	100	100		Amino Acid	Lysine Metabolism
	109			5-(galactosylhydroxy)-L-lysine	LC/MS pos early	43582								0.92	0.77	1.08	0.9		0.0168	0.0595	0.8419	0.2791	0.1982	0.2477	0.4442	0.1859	0.2765	0.2103	0.3427	0.5255	0.0142	0.0358		1.0386	0.9485	1.1095	0.8594	0.9836	0.9707	1.0666	0.8951		100	100	100	100		Amino Acid	Lysine Metabolism
	110			saccharopine	LC/MS pos early	1495	C00449	HMDB00279	160556					0.76	1.18	0.44	0.68		0.8335	0.4335	0.0296	0.0198	0.3907	0.3482	0.0392	0.0301	0.2854	0.214	0.4362	0.5702	0.6518	0.3973		1.4143	1.0774	0.6316	0.9012	1.1778	0.6465	0.8962	0.8496		100	100	100	100		Amino Acid	Lysine Metabolism
	111			2-aminoadipate	LC/MS pos early	6146	C00956	HMDB00510	469					0.81	0.61	1.21	0.91		0.1332	0.1828	0.8184	0.2732	0.5329	0.4034	0.558	0.2224	0.7721	0.403	0.4994	0.5907	0.1469	0.1554		1.3381	0.9495	1.4453	0.9394	1.0225	1.0773	1.2532	0.879		100	100	100	100		Amino Acid	Lysine Metabolism
	115			glutarylcarnitine (C5-DC)	LC/MS pos early	44664		HMDB13130	71464488					0.89	0.92	1.49	1.53		0.4681	0.3291	0.0069	0.0061	0.9211	0.5348	0.0549	0.0389	0.0326	0.0597	0.5471	0.5952	0.6645	0.4001		0.9089	0.8309	1.3847	1.3248	0.8513	1.2889	1.1004	0.997		100	100	100	100		Amino Acid	Lysine Metabolism
	119			pipecolate	LC/MS pos early	1444	C00408	HMDB00070	849					1.3	1.5	1.11	1.29		0.1027	0.16	0.3636	0.1497	0.7089	0.4765	0.7076	0.2618	0.3521	0.2472	0.3382	0.5235	0.1661	0.1686		0.9502	1.3248	1.1104	1.7603	1.0734	1.2838	0.9943	1.3859		100	100	100	100		Amino Acid	Lysine Metabolism
	123			5-aminovalerate	LC/MS pos early	18319	C00431	HMDB03355	138					1.07	1.31	0.65	0.8		0.3038	0.2665	0.0611	0.0352	0.5396	0.4051	0.0883	0.056	0.3246	0.2335	0.7545	0.6726	0.263	0.2266		1.1946	1.2245	0.8041	1.0258	1.1715	0.8463	0.9141	1.0846		100	100	100	100		Amino Acid	Lysine Metabolism
	125			N,N,N-trimethyl-5-aminovalerate	LC/MS pos early	57687								1.35	1.29	1.24	1.18		0.0563	0.1119	0.1766	0.0849	0.862	0.5181	0.2904	0.1367	0.3799	0.2621	0.1225	0.3878	0.2132	0.2003		0.8104	1.0711	0.9599	1.2466	0.8878	1.0739	0.8499	1.1218		100	100	100	100		Amino Acid	Lysine Metabolism
	126			fructosyllysine	LC/MS pos early	46227			123708					1.11	1.15	1.22	1.25		0.1598	0.1942	0.0211	0.0152	0.8638	0.5185	0.1197	0.0693	0.0634	0.0889	0.3567	0.5335	0.2736	0.2316		0.8564	0.9601	1.0423	1.2218	0.8995	1.1108	0.9408	1.062		100	100	100	100		Amino Acid	Lysine Metabolism
	127		Phenylalanine Metabolism	phenylalanine	LC/MS pos early	64	C00079	HMDB00159	6140					0.93	0.96	0.85	0.87		0.1506	0.1911	0.0013	0.0017	0.7382	0.4822	0.0099	0.0104	0.0188	0.0456	0.1964	0.4597	0.4323	0.3118		1.1114	1.034	0.9481	0.9031	1.0694	0.9227	1.0218	0.9657		100	100	100	100		Amino Acid	Phenylalanine Metabolism
	128			N-acetylphenylalanine	LC/MS neg	33950	C03519	HMDB00512	74839					1.04	0.91	1.05	0.92		0.8246	0.4307	0.9144	0.2958	0.6055	0.4381	0.7777	0.2804	0.6491	0.3697	0.8287	0.688	0.6123	0.3832		0.9541	0.9703	1.0179	0.9252	0.946	0.9333	0.9528	0.9266		80	100	75	100		Amino Acid	Phenylalanine Metabolism
	129			1-carboxyethylphenylalanine	LC/MS neg	62566								0.86	1.12	0.81	1.06		0.829	0.4317	0.4277	0.1697	0.1869	0.2423	0.1516	0.083	0.6848	0.3791	0.2609	0.498	0.4365	0.3126		1.1254	0.9591	0.9083	1.0214	1.0228	0.9468	0.9944	0.9739		100	100	100	100		Amino Acid	Phenylalanine Metabolism
	132			phenylpyruvate	LC/MS polar	566	C00166	HMDB00205	997					1.21	0.79	1.09	0.71		0.9035	0.4563	0.5432	0.2026	0.302	0.3043	0.7631	0.2768	0.2367	0.1933	0.5012	0.5916	0.4255	0.3088		1.0259	1.1463	1.0037	0.8596	0.9938	0.8775	0.9455	0.9224		80	100	100	80		Amino Acid	Phenylalanine Metabolism
	133			phenyllactate (PLA)	LC/MS polar	22130	C05607	HMDB00779	3848					0.83	1.21	0.73	1.07		0.9985	0.48	0.3556	0.1472	0.1532	0.2184	0.1119	0.0666	0.6935	0.3811	0.2895	0.498	0.3182	0.2545		1.0783	0.8979	0.8691	0.9654	0.9774	0.8662	0.9202	0.92		100	100	100	100		Amino Acid	Phenylalanine Metabolism
	138			2-hydroxyphenylacetate	LC/MS polar	1432	C05852	HMDB00669	11970					0.93	1.12	1.28	1.54		0.9398	0.4645	0.1829	0.0872	0.7053	0.4764	0.4978	0.2047	0.2136	0.1819	0.825	0.688	0.7551	0.4264		0.7109	0.6345	0.8783	1.0907	0.6178	0.8662	0.7247	0.7383		60	60	75	100		Amino Acid	Phenylalanine Metabolism
	144		Tyrosine Metabolism	tyrosine	LC/MS pos early	1299	C00082	HMDB00158	6057					0.94	0.96	0.8	0.82		0.3915	0.3028	0.0027	0.003	0.8719	0.5197	0.0209	0.0182	0.0246	0.0511	0.4575	0.5714	0.6287	0.3901		1.1652	1.0804	0.9256	0.882	1.1136	0.8988	1.0272	0.9745		100	100	100	100		Amino Acid	Tyrosine Metabolism
	146			1-carboxyethyltyrosine	LC/MS neg	62564								0.95	0.97	0.93	0.95		0.7379	0.4098	0.5707	0.2096	0.9122	0.5325	0.6413	0.2455	0.738	0.3938	0.7458	0.6708	0.8772	0.4552		1.0307	0.9834	0.9474	0.9528	0.9882	0.9261	0.975	0.9385		100	100	100	100		Amino Acid	Tyrosine Metabolism
	155			4-hydroxyphenylpyruvate	LC/MS neg	1669	C01179	HMDB00707	979					0.99	1.47	0.8	1.19		0.3235	0.2771	0.9032	0.293	0.3095	0.3064	0.4318	0.1831	0.509	0.3174	0.9824	0.7272	0.1748	0.175		1.0905	1.1336	0.872	1.3838	1.0504	1.0266	0.9447	1.1414		100	100	100	100		Amino Acid	Tyrosine Metabolism
	158			3-(4-hydroxyphenyl)lactate	LC/MS neg	32197	C03672	HMDB00755	9378					0.73	1.73	0.66	1.57		0.3426	0.2838	0.8779	0.2876	0.0028	0.0259	0.033	0.0263	0.0159	0.0434	0.0782	0.3294	0.0069	0.0215		1.0845	0.8009	0.754	1.2664	0.9188	0.9362	0.8742	0.9839		100	100	100	100		Amino Acid	Tyrosine Metabolism
	162			phenol sulfate	LC/MS neg	32553	C02180	HMDB60015	74426					2.1	0.73	1.18	0.41		0.4483	0.3249	0.2067	0.0959	0.0744	0.1489	0.687	0.2565	0.0323	0.0595	0.0682	0.3127	0.446	0.317		1.1217	2.6353	1.3464	0.9947	1.4598	1.0152	1.0937	1.355		100	100	100	100		Amino Acid	Tyrosine Metabolism
	163			phenol glucuronide	LC/MS neg	52747		HMDB60014	87235					1.16	0.83	0.32	0.23		0.9552	0.4708	0.0018	0.0023	0.6405	0.4492	0.0386	0.0299	0.0073	0.0321	0.764	0.6742	0.7189	0.4136		2.1316	2.2931	0.8342	0.5036	1.859	0.4981	0.9719	0.9527		100	100	100	100		Amino Acid	Tyrosine Metabolism
	189			O-methyltyrosine	LC/MS pos early	37451		HMDB14903	76957					0.86	1.11	0.85	1.09		0.804	0.4265	0.6631	0.2327	0.203	0.2508	0.2413	0.1195	0.5279	0.3251	0.2664	0.498	0.4701	0.3273		1.1597	0.9737	0.984	1.063	1.0471	1.0045	1.0377	1.0136		100	100	100	100		Amino Acid	Tyrosine Metabolism
	197			p-cresol glucuronide*	LC/MS neg	48841		HMDB11686	154035					2.42	1.2	0.72	0.35		0.1286	0.1819	0.0557	0.0327	0.3045	0.3043	0.498	0.2047	0.0372	0.0642	0.0705	0.318	0.7131	0.4132		0.5219	1.4543	0.2802	0.3448	0.6086	0.3066	0.3311	0.5635		20	80	0	60		Amino Acid	Tyrosine Metabolism
	199			N-formylphenylalanine	LC/MS neg	48433			759256					0.72	1.74	0.47	1.13		0.4448	0.3249	0.0362	0.0232	0.0061	0.0385	0.0018	0.0029	0.5255	0.3242	0.0996	0.3481	0.0154	0.0377		1.1193	0.8448	0.5113	0.9274	0.9277	0.6739	0.7488	0.835		100	80	25	80		Amino Acid	Tyrosine Metabolism
	218		Tryptophan Metabolism	tryptophan	LC/MS pos early	54	C00078	HMDB00929	6305					0.95	1.02	0.81	0.87		0.5616	0.3526	0.0001	0.0004	0.3222	0.3137	0.0008	0.0015	0.0098	0.0372	0.2569	0.498	0.7717	0.4308		1.1383	1.0761	0.923	0.9336	1.1046	0.9258	1.0218	1.0009		100	100	100	100		Amino Acid	Tryptophan Metabolism
	225			C-glycosyltryptophan	LC/MS pos early	48782			10981970					0.92	1.25	0.58	0.79		0.376	0.2973	0.0001	0.0004	0.0674	0.1401	0.0002	0.0007	0.0404	0.0685	0.4521	0.5714	0.0661	0.0997		1.1971	1.1023	0.7052	0.8767	1.1425	0.7723	0.9067	0.9732		100	100	100	100		Amino Acid	Tryptophan Metabolism
	229			kynurenine	LC/MS pos early	15140	C00328	HMDB00684	161166					0.74	0.98	0.79	1.05		0.2773	0.2559	0.5149	0.1969	0.3273	0.3156	0.2665	0.1287	0.8046	0.4086	0.1397	0.4002	0.9382	0.4723		1.2558	0.9685	0.9871	1.0065	1.0625	0.9685	1.097	0.938		100	100	100	100		Amino Acid	Tryptophan Metabolism
	233			kynurenate	LC/MS neg	1417	C01717	HMDB00715	3845					0.65	0.97	0.54	0.8		0.1583	0.1942	0.0179	0.0135	0.2232	0.2621	0.0165	0.0151	0.3284	0.2343	0.063	0.3117	0.885	0.456		1.5695	1.0429	0.857	0.847	1.2293	0.8078	1.1206	0.8862		100	100	100	100		Amino Acid	Tryptophan Metabolism
	243			picolinate	LC/MS pos early	1512	C10164	HMDB02243	1018					0.82	0.81	2.09	2.07		0.2667	0.2499	0.0007	0.0012	0.9718	0.5502	0.0104	0.0107	0.0081	0.0322	0.428	0.5702	0.4264	0.3089		0.9419	0.7826	2.0462	1.7677	0.8385	1.7433	1.3362	1.094		100	100	100	100		Amino Acid	Tryptophan Metabolism
	248			serotonin	LC/MS pos early	2342	C00780	HMDB00259	5202					1.14	0.86	1.09	0.83		0.913	0.4586	0.648	0.23	0.2152	0.2598	0.5777	0.2283	0.219	0.184	0.4021	0.568	0.3495	0.2687		0.9402	1.0913	1.0255	0.923	0.9991	0.9501	0.9802	0.9685		100	100	100	100		Amino Acid	Tryptophan Metabolism
	251			5-hydroxyindoleacetate	LC/MS pos early	437	C05635	HMDB00763	1826					0.95	0.95	0.91	0.91		0.7213	0.4054	0.5349	0.2011	0.9971	0.5533	0.6705	0.2515	0.6481	0.3697	0.7967	0.6817	0.8042	0.4391		0.9763	0.9896	0.9013	0.8696	0.9426	0.8583	0.9239	0.8757		100	100	100	100		Amino Acid	Tryptophan Metabolism
	255			indolelactate	LC/MS neg	18349	C02043	HMDB00671	92904					1.04	1.13	0.94	1.03		0.4875	0.3345	0.8796	0.2876	0.7179	0.48	0.7247	0.2659	0.8781	0.4318	0.8056	0.6849	0.4695	0.3273		1.0075	1.0619	0.9881	1.0725	1.0131	0.995	0.9632	1.0466		100	100	100	100		Amino Acid	Tryptophan Metabolism
	256			indoleacetate	LC/MS pos early	27513	C00954	HMDB00197	802					2.59	1.57	0.9	0.54		0.0021	0.0163	0.0788	0.0437	0.2043	0.2509	0.7061	0.2618	0.0334	0.0604	0.0023	0.0436	0.1221	0.141		0.7768	1.8425	0.6801	1.0583	1.1286	0.7898	0.6645	1.3413		80	100	100	100		Amino Acid	Tryptophan Metabolism
	259			indolepropionate	LC/MS pos early	32405		HMDB02302	3744					1.51	0.45	1.2	0.36		0.4937	0.3354	0.143	0.0719	0.0411	0.1086	0.6425	0.2456	0.0147	0.0423	0.2813	0.498	0.0619	0.0955		0.9771	1.4371	1.2416	0.7731	1.1266	0.7429	1.0055	0.8324		100	100	100	60		Amino Acid	Tryptophan Metabolism
	264			indole-3-carboxylate	LC/MS neg	38116	C19837	HMDB03320	69867					0.79	0.95	0.66	0.79		0.1309	0.1828	0.0031	0.0033	0.3326	0.3178	0.0072	0.0082	0.0856	0.1061	0.0776	0.3294	0.6875	0.4072		1.2616	0.9904	0.833	0.8209	1.1139	0.8072	1.02	0.8815		100	100	100	100		Amino Acid	Tryptophan Metabolism
	266			indoleacetylglycine	LC/MS neg	54730			446640					0.55	0.31	0.86	0.48		1.682e-05	0.0004	0.0074	0.0065	0.0571	0.1294	0.4895	0.2022	0.0019	0.0163	0.0086	0.1069	4.3585e-05	0.0011		1.4969	0.8414	1.3489	0.3976	1.086	0.6996	1.3551	0.5606		100	100	100	80		Amino Acid	Tryptophan Metabolism
	269			3-indoxyl sulfate	LC/MS neg	27672		HMDB00682	10258					1.75	0.5	1.79	0.51		0.7517	0.4129	0.8341	0.2772	0.0069	0.0406	0.0635	0.0434	0.0278	0.0535	0.0587	0.3043	0.0315	0.0618		0.8114	1.4383	1.6264	0.7798	1.0378	0.9948	1.0492	0.984		100	100	100	100		Amino Acid	Tryptophan Metabolism
	277		Leucine, Isoleucine and Valine Metabolism	leucine	LC/MS pos early	60	C00123	HMDB00687	6106					0.95	0.98	0.87	0.9		0.4464	0.3249	0.0147	0.0116	0.7289	0.4814	0.0496	0.0361	0.1005	0.1165	0.421	0.5702	0.7723	0.4308		1.0821	1.0258	0.9461	0.9247	1.0499	0.9322	1.0061	0.9727		100	100	100	100		Amino Acid	Leucine, Isoleucine and Valine Metabolism
	278			N-acetylleucine	LC/MS neg	1587	C02710	HMDB11756	70912					0.92	1.05	0.65	0.74		0.9149	0.459	0.0599	0.0347	0.7197	0.48	0.1197	0.0693	0.2424	0.1945	0.7344	0.6659	0.8622	0.4517		1.2439	1.1716	0.8119	0.86	1.1394	0.7902	0.9581	0.9396		100	100	100	100		Amino Acid	Leucine, Isoleucine and Valine Metabolism
	279			1-carboxyethylleucine	LC/MS neg	62559								0.85	1.19	0.72	1		0.9468	0.4674	0.1237	0.0638	0.1137	0.1924	0.038	0.0297	0.9721	0.4578	0.2584	0.498	0.2485	0.2197		1.2279	1.0411	0.8791	1.0646	1.1144	0.9461	1.0233	1.0303		100	100	100	100		Amino Acid	Leucine, Isoleucine and Valine Metabolism
	289			isovalerylglycine	LC/MS neg	35107		HMDB00678	546304					0.21	0.3	1.02	1.45		3.2444e-07	9.9824e-06	0.2355	0.1066	0.2868	0.2939	0.9291	0.3173	0.1087	0.1206	3.5637e-06	0.0002	0.0001	0.0014		2.0036	0.4507	2.1335	0.6669	0.921	1.1201	2.015	0.512		100	100	100	100		Amino Acid	Leucine, Isoleucine and Valine Metabolism
	290			isovalerylcarnitine (C5)	LC/MS pos early	34407		HMDB00688	6426851					0.71	1.07	0.61	0.92		0.5432	0.3468	0.201	0.0942	0.362	0.3339	0.1384	0.0772	0.7761	0.4033	0.2727	0.498	0.8299	0.4447		1.2517	0.9726	0.8045	0.8718	1.0247	0.7651	0.9477	0.8273		100	100	100	100		Amino Acid	Leucine, Isoleucine and Valine Metabolism
	297			beta-hydroxyisovalerate	LC/MS polar	12129		HMDB00754	69362					1	0.89	0.98	0.87		0.1313	0.1828	0.0372	0.0237	0.1059	0.1881	0.7025	0.2615	0.0105	0.0375	0.9291	0.715	0.0377	0.0707		1.0452	1.0492	1.0234	0.9121	1.045	0.9639	1.0323	0.9757		100	100	100	100		Amino Acid	Leucine, Isoleucine and Valine Metabolism
	313			isoleucine	LC/MS pos early	1125	C00407	HMDB00172	6306					0.92	0.98	0.87	0.93		0.1592	0.1942	0.006	0.0055	0.3313	0.3173	0.0113	0.0111	0.1306	0.1329	0.0901	0.3417	0.7475	0.4234		1.1003	1.0113	0.9558	0.9415	1.0529	0.9465	1.0232	0.974		100	100	100	100		Amino Acid	Leucine, Isoleucine and Valine Metabolism
	315			N-acetylisoleucine	LC/MS neg	33967		HMDB61684	2802421					1.33	1.1	1.07	0.88		0.3802	0.2974	0.8855	0.2888	0.658	0.4553	0.8367	0.2956	0.6691	0.3751	0.3388	0.5235	0.7601	0.4286		0.7361	1.0508	0.8039	0.9634	0.8221	0.797	0.7357	0.8906		60	80	50	60		Amino Acid	Leucine, Isoleucine and Valine Metabolism
	316			1-carboxyethylisoleucine	LC/MS neg	62558								0.79	1.16	0.86	1.27		0.7741	0.4193	0.768	0.261	0.216	0.26	0.506	0.2077	0.264	0.2043	0.2663	0.498	0.5026	0.3427		1.089	0.8679	0.9407	1.1404	0.9435	0.9866	0.986	0.944		100	100	100	100		Amino Acid	Leucine, Isoleucine and Valine Metabolism
	318			alpha-hydroxyisovalerate	LC/MS polar	46537		HMDB00407	99823					1	1.13	0.6	0.68		0.372	0.2964	1.1516e-05	0.0001	0.4006	0.351	0.0002	0.0005	0.001	0.0113	0.9684	0.7263	0.2388	0.2147		1.1875	1.1864	0.7143	0.8128	1.1808	0.752	0.9123	0.9733		100	100	100	100		Amino Acid	Leucine, Isoleucine and Valine Metabolism
	320			2-methylbutyrylcarnitine (C5)	LC/MS pos early	45095		HMDB00378	6426901					1.34	0.49	2.79	1.02		0.0919	0.1492	0.0004	0.0007	0.0005	0.0145	1.8665e-05	0.0002	0.8861	0.4343	0.0804	0.3295	0.0007	0.0048		0.807	1.0819	2.2696	1.0986	0.9118	1.5411	1.3145	1.069		100	100	100	100		Amino Acid	Leucine, Isoleucine and Valine Metabolism
	322			2-methylbutyrylglycine	LC/MS neg	31928		HMDB00339	193872					0.27	0.35	0.83	1.09		2.7893e-06	7.3562e-05	0.7613	0.2591	0.4228	0.3562	0.4481	0.1866	0.7128	0.3877	2.9609e-05	0.0013	0.0005	0.0043		1.8236	0.4937	1.5132	0.5782	0.9224	0.8772	1.6215	0.499		100	100	100	100		Amino Acid	Leucine, Isoleucine and Valine Metabolism
	323			tiglylcarnitine (C5:1-DC)	LC/MS pos early	35428		HMDB02366	22833596					1.23	1.12	1.48	1.34		0.3406	0.2837	0.0538	0.0318	0.7754	0.4947	0.1223	0.0702	0.2087	0.1782	0.3675	0.5397	0.6404	0.3922		0.8176	1.0357	1.1982	1.4596	0.8844	1.2458	0.9684	1.1377		100	100	100	100		Amino Acid	Leucine, Isoleucine and Valine Metabolism
	328			ethylmalonate	LC/MS polar	15765		HMDB00622	11756					1.13	0.87	0.81	0.62		0.9367	0.4645	0.021	0.0152	0.3267	0.3156	0.2995	0.1392	0.0194	0.0461	0.5067	0.5916	0.4635	0.3245		1.0786	1.2547	0.9356	0.7725	1.1402	0.8122	0.9675	0.9572		100	100	100	100		Amino Acid	Leucine, Isoleucine and Valine Metabolism
	329			methylsuccinate	LC/MS polar	15745		HMDB01844	10349					0.91	0.75	0.75	0.61		0.1426	0.1869	0.0057	0.0053	0.4321	0.3589	0.1173	0.069	0.0101	0.0372	0.5975	0.6078	0.1265	0.1439		1.3581	1.2001	0.9893	0.7424	1.2355	0.8373	1.1166	0.9265		100	100	100	100		Amino Acid	Leucine, Isoleucine and Valine Metabolism
	335			valine	LC/MS pos early	1649	C00183	HMDB00883	6287					0.91	1	0.82	0.9		0.3715	0.2964	0.0057	0.0053	0.347	0.3265	0.0115	0.0112	0.1221	0.1281	0.1881	0.4516	0.9733	0.4821		1.1204	1.0208	0.9163	0.9165	1.0654	0.912	1.0079	0.9641		100	100	100	100		Amino Acid	Leucine, Isoleucine and Valine Metabolism
	336			N-acetylvaline	LC/MS neg	1591		HMDB11757	66789					0.96	1.12	0.62	0.73		0.6827	0.3982	0.0002	0.0004	0.3505	0.3265	0.0009	0.0017	0.0101	0.0372	0.6958	0.652	0.3578	0.2712		1.1759	1.122	0.7344	0.8182	1.1362	0.7651	0.9171	0.9478		100	100	100	100		Amino Acid	Leucine, Isoleucine and Valine Metabolism
	339			1-carboxyethylvaline	LC/MS neg	62562								0.84	1.23	0.78	1.15		0.8882	0.4542	0.7138	0.2451	0.1893	0.2423	0.2481	0.1217	0.4768	0.3064	0.3834	0.5506	0.3134	0.2539		1.2068	0.9958	0.93	1.1902	1.0642	1.0105	1.0268	1.0473		100	100	100	100		Amino Acid	Leucine, Isoleucine and Valine Metabolism
	346			3-hydroxyisobutyrate	LC/MS polar	1549	C06001	HMDB00336	87					1.68	0.95	1.3	0.74		0.079	0.139	0.8557	0.2822	0.0359	0.1022	0.1659	0.0898	0.0897	0.1084	0.0081	0.1029	0.7769	0.4323		0.7886	1.3123	1.0979	0.9872	1.0088	0.9861	0.888	1.1202		100	100	100	100		Amino Acid	Leucine, Isoleucine and Valine Metabolism
	351		Methionine, Cysteine, SAM and Taurine Metabolism	methionine	LC/MS pos early	1302	C00073	HMDB00696	6137					0.9	1.01	0.77	0.86		0.2322	0.2356	9.8033e-05	0.0003	0.1807	0.2387	0.0004	0.0009	0.0134	0.0414	0.0726	0.32	0.9144	0.4667		1.1981	1.0839	0.9319	0.9324	1.137	0.9289	1.0527	1.0034		100	100	100	100		Amino Acid	Methionine, Cysteine, SAM and Taurine Metabolism
	352			N-acetylmethionine	LC/MS neg	1589	C02712	HMDB11745	448580					0.89	1.09	0.62	0.77		0.8134	0.429	0.0002	0.0005	0.1941	0.2454	0.0007	0.0013	0.0218	0.048	0.2618	0.498	0.4538	0.3207		1.2724	1.1428	0.798	0.873	1.1942	0.8254	1.0019	0.9838		100	100	100	100		Amino Acid	Methionine, Cysteine, SAM and Taurine Metabolism
	353			N-formylmethionine	LC/MS neg	2829	C03145	HMDB01015	439750					0.48	0.9	0.44	0.83		0.0016	0.0128	0.0004	0.0008	0.0117	0.0507	0.0001	0.0005	0.2464	0.1967	0.0002	0.0057	0.5139	0.3457		2.1498	1.0154	0.9265	0.8421	1.4342	0.8733	1.3816	0.9066		100	100	100	100		Amino Acid	Methionine, Cysteine, SAM and Taurine Metabolism
	354			S-methylmethionine	LC/MS pos early	38127	C05319	HMDB38670	458					1	2.61	0.97	2.55		0.0224	0.07	0.0284	0.0192	0.0215	0.0727	0.9236	0.3158	0.0024	0.0196	0.9884	0.7276	0.0031	0.0146		1.0172	1.0017	0.9783	3.1121	0.9975	1.572	0.9862	1.5901		100	100	100	100		Amino Acid	Methionine, Cysteine, SAM and Taurine Metabolism
	356			methionine sulfoxide	LC/MS pos early	18374	C02989	HMDB02005	158980					0.83	1.12	0.62	0.83		0.6148	0.3752	0.0003	0.0007	0.057	0.1294	0.0003	0.0009	0.08	0.102	0.08	0.3295	0.3042	0.2502		1.304	1.092	0.8062	0.898	1.1792	0.8451	1.0168	0.98		100	100	100	100		Amino Acid	Methionine, Cysteine, SAM and Taurine Metabolism
	357			N-acetylmethionine sulfoxide	LC/MS pos early	45428			193368					0.78	1.14	0.43	0.63		0.7646	0.4176	0.0054	0.0051	0.35	0.3265	0.0111	0.011	0.1166	0.1269	0.3694	0.541	0.6568	0.3989		1.3107	1.0208	0.5168	0.6313	1.0478	0.5483	0.7814	0.7353		100	80	25	60		Amino Acid	Methionine, Cysteine, SAM and Taurine Metabolism
	361			S-adenosylmethionine (SAM)	LC/MS pos early	15915	C00019	HMDB01185	34756					1.53	0.87	1.51	0.86		0.2885	0.2584	0.334	0.1414	0.0459	0.1154	0.0455	0.0336	0.4041	0.2761	0.0305	0.2135	0.4712	0.3275		0.7269	1.0692	1.0406	0.926	0.8477	0.9646	0.8421	0.971		100	100	100	100		Amino Acid	Methionine, Cysteine, SAM and Taurine Metabolism
	362			S-adenosylhomocysteine (SAH)	LC/MS neg	42382	C00021	HMDB00939	439155					0.89	0.85	1.12	1.06		0.0803	0.1401	0.2825	0.1226	0.7227	0.48	0.3264	0.1482	0.591	0.3503	0.2873	0.498	0.1451	0.1544		1.0182	0.9142	1.1507	0.9789	0.9607	1.0436	1.0734	0.934		100	100	100	100		Amino Acid	Methionine, Cysteine, SAM and Taurine Metabolism
	365			homocysteine	LC/MS pos early	15128	C00155	HMDB00742	778					0.6	0.43	1	0.72		1.7506e-05	0.0004	0.147	0.073	0.1557	0.2212	0.9815	0.329	0.0436	0.0715	0.0038	0.0647	9.3146e-05	0.0013		1.2854	0.7838	1.2915	0.5741	0.9902	0.8362	1.2807	0.6466		100	100	100	100		Amino Acid	Methionine, Cysteine, SAM and Taurine Metabolism
	368			cystathionine	LC/MS pos early	15705	C02291	HMDB00099	439258					0.9	1.01	0.73	0.82		0.4794	0.3309	0.0023	0.0027	0.4244	0.3562	0.0076	0.0086	0.0558	0.0814	0.2774	0.498	0.9483	0.4756		1.1691	1.0648	0.853	0.8655	1.1018	0.8557	0.9956	0.947		100	100	100	100		Amino Acid	Methionine, Cysteine, SAM and Taurine Metabolism
	370			cysteine	LC/MS pos early	1868	C00097	HMDB00574	5862					1.18	0.76	1.1	0.71		0.4076	0.3116	0.0793	0.0437	0.0052	0.0355	0.3576	0.1585	0.0019	0.0163	0.0992	0.3481	0.0127	0.0333		0.9781	1.1437	1.0649	0.8066	1.0459	0.922	1.0104	0.9544		100	100	100	100		Amino Acid	Methionine, Cysteine, SAM and Taurine Metabolism
	372			S-methylcysteine	LC/MS pos early	39592		HMDB02108	24417					1.06	1.33	0.63	0.8		0.0252	0.0758	0.0002	0.0004	0.1188	0.1943	0.0004	0.0009	0.0277	0.0535	0.5539	0.5952	0.0123	0.0324		1.1215	1.1795	0.7105	0.9363	1.1391	0.8089	0.8816	1.0452		100	100	100	100		Amino Acid	Methionine, Cysteine, SAM and Taurine Metabolism
	384			hypotaurine	LC/MS polar	590	C00519	HMDB00965	107812					1.12	1.51	1.08	1.46		0.148	0.1891	0.1947	0.0918	0.3913	0.3482	0.7487	0.2731	0.1233	0.1284	0.6463	0.6289	0.1188	0.1394		0.8984	1.0309	0.9781	1.6671	0.9365	1.1793	0.9232	1.1962		100	100	100	100		Amino Acid	Methionine, Cysteine, SAM and Taurine Metabolism
	385			taurine	LC/MS neg	2125	C00245	HMDB00251	1123					0.98	1.27	1.22	1.57		0.5073	0.3389	0.0563	0.0329	0.4246	0.3562	0.4048	0.1745	0.0525	0.0788	0.9192	0.7128	0.3189	0.2545		0.8223	0.7878	0.9311	1.1699	0.7485	1.0355	0.8347	0.9286		100	100	100	100		Amino Acid	Methionine, Cysteine, SAM and Taurine Metabolism
	386			N-acetyltaurine	LC/MS neg	48187			159864					1.18	1.79	1.44	2.19		0.1042	0.1609	0.0177	0.0134	0.3473	0.3265	0.2629	0.1275	0.0183	0.0447	0.588	0.6069	0.0833	0.1153		0.6846	0.7911	1.095	1.653	0.6849	1.2183	0.7576	1.1014		100	100	100	100		Amino Acid	Methionine, Cysteine, SAM and Taurine Metabolism
	388			taurocyamine	LC/MS neg	35117	C01959	HMDB03584	68340					1.24	1.34	0.64	0.69		0.0615	0.1184	0.0053	0.0051	0.7816	0.4963	0.028	0.0232	0.0467	0.0742	0.2244	0.4773	0.1343	0.1474		1.1815	1.4661	0.7427	0.9694	1.2574	0.8343	0.9018	1.1633		100	100	100	100		Amino Acid	Methionine, Cysteine, SAM and Taurine Metabolism
	392		Urea cycle; Arginine and Proline Metabolism	arginine	LC/MS pos early	1638	C00062	HMDB00517	232					0.88	0.68	1.23	0.95		0.0489	0.1059	0.538	0.2019	0.2865	0.2939	0.2516	0.123	0.7341	0.3936	0.4608	0.5716	0.0413	0.0754		1.0715	0.9376	1.4329	0.8849	0.9912	1.0679	1.1679	0.9063		100	100	100	100		Amino Acid	Urea cycle; Arginine and Proline Metabolism
	393			argininosuccinate	LC/MS pos early	15497	C03406	HMDB00052	828					1.15	0.44	1.2	0.46		0.2586	0.2448	0.3191	0.1364	0.1165	0.1924	0.6686	0.2514	0.0682	0.0926	0.725	0.6617	0.0699	0.1039		0.8676	0.9184	0.9344	0.3685	0.7303	0.5433	0.7455	0.5322		60	100	75	40		Amino Acid	Urea cycle; Arginine and Proline Metabolism
	394			urea	LC/MS pos early	1670	C00086	HMDB00294	1176					1.06	0.91	0.94	0.81		0.7697	0.4185	0.069	0.0389	0.3055	0.3043	0.5466	0.2201	0.0438	0.0716	0.5864	0.6064	0.3651	0.2745		1.0208	1.0864	0.9739	0.8776	1.0472	0.9123	0.9877	0.9672		100	100	100	100		Amino Acid	Urea cycle; Arginine and Proline Metabolism
	396			ornithine	LC/MS pos early	1493	C00077	HMDB03374	6262					0.94	0.95	0.88	0.89		0.0399	0.0944	0.0004	0.0007	0.8378	0.5118	0.0049	0.0061	0.0061	0.0311	0.0934	0.3434	0.181	0.1787		1.0912	1.0211	0.9596	0.9065	1.0542	0.9313	1.0215	0.9611		100	100	100	100		Amino Acid	Urea cycle; Arginine and Proline Metabolism
	400			2-oxoarginine*	LC/MS pos early	55072	C03771	HMDB04225	558					0.95	0.9	0.94	0.89		0.5958	0.3679	0.5646	0.2083	0.8656	0.5185	0.7784	0.2804	0.5872	0.3494	0.7912	0.6803	0.6307	0.3907		1.1995	1.1651	1.1342	1.0331	1.1329	1.0356	1.1289	1.0393		100	100	100	100		Amino Acid	Urea cycle; Arginine and Proline Metabolism
	401			citrulline	LC/MS pos early	2132	C00327	HMDB00904	9750					0.65	0.5	1.09	0.84		7.7919e-05	0.0013	0.6763	0.2355	0.2186	0.2602	0.5641	0.224	0.2317	0.1918	0.0094	0.114	0.0004	0.0038		1.1611	0.7785	1.2742	0.648	0.9314	0.8906	1.208	0.6867		100	100	100	100		Amino Acid	Urea cycle; Arginine and Proline Metabolism
	403			homocitrulline	LC/MS pos early	22138	C02427	HMDB00679	65072					1.24	0.55	2.27	1.01		0.2349	0.2363	0.0179	0.0135	0.0198	0.0688	0.0025	0.0039	0.971	0.4578	0.3343	0.5222	0.0185	0.0425		0.7265	0.8984	1.6178	0.958	0.7839	1.1856	1.0616	0.8755		100	100	100	100		Amino Acid	Urea cycle; Arginine and Proline Metabolism
	404			proline	LC/MS pos early	1898	C00148	HMDB00162	145742					0.91	1.06	0.78	0.9		0.6735	0.3954	0.0002	0.0005	0.06	0.1312	0.0003	0.0007	0.0572	0.0831	0.0927	0.3434	0.2876	0.2413		1.1616	1.0628	0.9035	0.9552	1.1084	0.9265	1.0214	1.0053		100	100	100	100		Amino Acid	Urea cycle; Arginine and Proline Metabolism
	407			dimethylarginine (SDMA + ADMA)	LC/MS pos early	36808	C03626	HMDB01539	123831					0.85	1.31	0.49	0.76		0.4942	0.3354	9.4028e-06	0.0001	0.0111	0.0507	1.0336e-05	0.0001	0.0181	0.0447	0.1303	0.3895	0.0259	0.0534		1.3582	1.1615	0.687	0.8792	1.2488	0.7653	0.9523	1.0036		100	100	100	100		Amino Acid	Urea cycle; Arginine and Proline Metabolism
	408			N-acetylarginine	LC/MS pos early	33953	C02562	HMDB04620	67427					1.2	0.76	0.87	0.55		0.7812	0.4217	0.0404	0.0252	0.1803	0.2387	0.5732	0.2272	0.0178	0.0447	0.426	0.5702	0.2641	0.2266		1.1165	1.3371	0.9769	0.7812	1.182	0.816	1.0053	0.9594		100	100	100	100		Amino Acid	Urea cycle; Arginine and Proline Metabolism
	411			N-acetylcitrulline	LC/MS polar	48434	C15532	HMDB00856	656979					0.61	0.56	0.59	0.55		0.035	0.0914	0.0275	0.0187	0.8809	0.5222	0.1366	0.0765	0.0782	0.1008	0.1354	0.397	0.1103	0.1358		1.6196	0.9856	0.9125	0.6223	1.1757	0.6682	1.1589	0.6779		100	100	100	100		Amino Acid	Urea cycle; Arginine and Proline Metabolism
	413			N-delta-acetylornithine	LC/MS pos early	43249			9920500					1.13	0.98	1.31	1.14		0.5315	0.3437	0.0229	0.016	0.4027	0.351	0.034	0.0269	0.2416	0.1945	0.291	0.498	0.8815	0.4554		0.8953	1.0226	1.1611	1.153	0.9419	1.1492	1.0146	1.0669		100	100	100	100		Amino Acid	Urea cycle; Arginine and Proline Metabolism
	414			N-alpha-acetylornithine	LC/MS pos early	32984	C00437	HMDB03357	439232					0.88	1.01	0.84	0.97		0.5775	0.3611	0.3389	0.1425	0.5035	0.3908	0.2682	0.1291	0.8285	0.4166	0.3748	0.5446	0.9374	0.4723		1.0615	0.9486	0.8953	0.9359	0.9895	0.8952	0.9687	0.9144		100	100	100	100		Amino Acid	Urea cycle; Arginine and Proline Metabolism
	415			N2,N5-diacetylornithine	LC/MS neg	43591			10398396					1.11	1.82	0.6	0.99		0.0002	0.0021	0.0024	0.0028	0.0028	0.0259	0.0002	0.0006	0.9533	0.454	0.3074	0.5102	2.9199e-05	0.001		0.9924	1.1055	0.5978	1.0871	1.0348	0.8018	0.7643	1.0854		100	100	100	100		Amino Acid	Urea cycle; Arginine and Proline Metabolism
	418			trans-4-hydroxyproline	LC/MS pos early	32306	C01157	HMDB00725	5810					1	1.19	0.45	0.54		0.5283	0.3432	9.216e-05	0.0003	0.5135	0.3936	0.001	0.0017	0.0043	0.0254	0.9865	0.7272	0.3805	0.2833		1.3905	1.4063	0.6434	0.7473	1.3532	0.6684	0.9109	0.993		100	100	100	100		Amino Acid	Urea cycle; Arginine and Proline Metabolism
	420			pro-hydroxy-pro	LC/MS pos early	35127		HMDB06695	11673055					0.67	1.33	0.2	0.39		0.867	0.4463	0.0011	0.0016	0.2974	0.3022	0.0032	0.0045	0.049	0.0766	0.3767	0.5446	0.5415	0.3597		1.1343	1.0157	0.3038	0.3335	0.9271	0.2587	0.5032	0.4767		100	80	50	80		Amino Acid	Urea cycle; Arginine and Proline Metabolism
	423			N-methylproline	LC/MS pos early	37431			557					1.01	0.75	1.43	1.07		0.4782	0.3306	0.2772	0.1207	0.4623	0.376	0.2155	0.1093	0.7893	0.4049	0.9845	0.7272	0.3247	0.2569		0.8976	0.9683	1.2873	0.9797	0.8627	1.071	1.0307	0.8965		100	100	100	100		Amino Acid	Urea cycle; Arginine and Proline Metabolism
	424			N,N,N-trimethyl-alanylproline betaine (TMAP)	LC/MS pos early	62947								1.07	0.28	3.36	0.88		0.2471	0.2389	0.2992	0.1285	0.2002	0.2494	0.1177	0.0691	0.8496	0.4248	0.9224	0.7128	0.1008	0.1279		0.9331	1.0112	15.6215	1.2373	0.9576	1.6416	1.6954	0.9272		100	100	100	100		Amino Acid	Urea cycle; Arginine and Proline Metabolism
	426			N-monomethylarginine	LC/MS pos early	43586	C03884	HMDB29416	132862					0.92	1.21	0.63	0.82		0.4518	0.3252	0.0003	0.0006	0.0729	0.1472	0.0004	0.0009	0.0583	0.0834	0.4125	0.5702	0.0831	0.1153		1.1142	1.0356	0.7104	0.8506	1.0682	0.7674	0.8813	0.9301		100	100	100	100		Amino Acid	Urea cycle; Arginine and Proline Metabolism
	427			argininate*	LC/MS pos early	57461		HMDB03148	160437					1.04	1.51	0.91	1.31		0.1202	0.1748	0.5324	0.2005	0.1962	0.2466	0.631	0.2428	0.1671	0.1554	0.8328	0.6882	0.057	0.0918		0.9966	1.0364	0.9516	1.3303	0.9844	1.074	0.9191	1.1504		100	100	100	100		Amino Acid	Urea cycle; Arginine and Proline Metabolism
	432		Creatine Metabolism	guanidinoacetate	LC/MS pos early	43802	C00581	HMDB00128	763					0.63	0.53	0.69	0.58		0.001	0.0094	0.0038	0.0038	0.5409	0.4051	0.074	0.0487	0.0099	0.0372	0.0247	0.1922	0.0058	0.0194		1.856	1.1426	1.2404	0.6571	1.3971	0.8815	1.4576	0.8448		100	100	100	100		Amino Acid	Creatine Metabolism
	433			creatine	LC/MS pos early	27718	C00300	HMDB00064	586					1.02	0.77	1.18	0.89		0.4454	0.3249	0.8891	0.2895	0.3707	0.3393	0.4756	0.1971	0.5776	0.345	0.9206	0.7128	0.2592	0.2258		1.0338	1.045	1.4533	0.9381	1.0307	1.0532	1.1061	0.9814		100	100	100	100		Amino Acid	Creatine Metabolism
	434			creatinine	LC/MS pos early	513	C00791	HMDB00562	588					1.1	0.65	1.41	0.83		0.2337	0.236	0.5666	0.2088	0.0704	0.1442	0.1021	0.0618	0.3365	0.2387	0.6138	0.6143	0.0446	0.0793		0.9656	1.0596	1.5841	0.8877	1.0074	1.091	1.1407	0.9635		100	100	100	100		Amino Acid	Creatine Metabolism
	443		Polyamine Metabolism	spermidine	LC/MS pos early	485	C00315	HMDB01257	1102					0.94	1.13	0.93	1.11		0.7229	0.4056	0.8148	0.2724	0.2667	0.2872	0.5388	0.218	0.3264	0.2338	0.5722	0.5983	0.3143	0.2541		0.967	0.9105	0.9049	1.0166	0.9294	0.9468	0.9249	0.9514		100	100	100	100		Amino Acid	Polyamine Metabolism
	448			spermine	LC/MS pos late	603	C00750	HMDB01256	1103					0.91	1.4	0.57	0.88		0.6243	0.3773	0.1727	0.0835	0.382	0.345	0.1298	0.0736	0.704	0.3853	0.7743	0.6754	0.3511	0.2693		1.2694	1.2441	0.8517	1.0824	1.1571	0.8222	0.9189	1.0353		100	100	100	100		Amino Acid	Polyamine Metabolism
	451			5-methylthioadenosine (MTA)	LC/MS pos early	1419	C00170	HMDB01173	439176					1.44	1.11	1.33	1.03		0.0508	0.1067	0.1792	0.0858	0.2571	0.2824	0.0957	0.0592	0.8686	0.4299	0.0295	0.2118	0.5261	0.3526		0.7443	1.0651	0.9844	1.1014	0.8713	1.0186	0.8375	1.0597		100	100	100	100		Amino Acid	Polyamine Metabolism
	452			N-acetylputrescine	LC/MS pos early	37496	C02714	HMDB02064	122356					1	1.79	0.71	1.28		0.2426	0.2389	0.856	0.2822	0.2426	0.275	0.3509	0.1568	0.4637	0.3008	1	0.7285	0.1153	0.1386		1.0538	1.0433	0.697	1.4831	0.9492	0.9081	0.8024	1.0743		80	80	25	80		Amino Acid	Polyamine Metabolism
	458			(N(1) + N(8))-acetylspermidine	LC/MS pos early	57814								0.92	1.97	0.98	2.1		0.0089	0.0416	0.0023	0.0027	0.0015	0.0206	0.8842	0.3077	6.2223e-05	0.0028	0.5358	0.5952	0.0003	0.0031		0.9972	0.9092	0.9664	1.9891	0.9434	1.3522	0.9743	1.3093		100	100	100	100		Amino Acid	Polyamine Metabolism
	461		Guanidino and Acetamido Metabolism	4-guanidinobutanoate	LC/MS pos early	15681	C01035	HMDB03464	500					0.9	1.73	0.85	1.62		0.2225	0.2307	0.3747	0.1533	0.0845	0.1607	0.5313	0.2153	0.0624	0.0878	0.6812	0.6449	0.0488	0.0824		0.9191	0.8762	0.8511	1.3386	0.8522	1.0007	0.8259	1.0326		100	100	100	100		Amino Acid	Guanidino and Acetamido Metabolism
	462			guanidinosuccinate	LC/MS pos early	32446	C03139	HMDB03157	97856					0.43	0.05	5.64	0.69		0.0004	0.0049	0.1271	0.0651	0.0252	0.0802	0.013	0.0125	0.5354	0.3263	0.1653	0.4282	0.0002	0.0029		2.5021	0.7035	8.5935	0.6566	0.9867	1.9507	3.5755	0.5383		100	100	100	100		Amino Acid	Guanidino and Acetamido Metabolism
	464		Glutathione Metabolism	glutathione, reduced (GSH)	LC/MS pos early	2127	C00051	HMDB00125	124886					1.08	0.58	1.78	0.96		0.0138	0.055	0.0061	0.0056	0.0023	0.0228	0.0003	0.0008	0.7322	0.3931	0.5316	0.5952	0.0005	0.0043		0.9744	1.0354	1.6913	0.9886	0.9832	1.287	1.2654	1		100	100	100	100		Amino Acid	Glutathione Metabolism
	465			glutathione, oxidized (GSSG)	LC/MS pos early	27727	C00127	HMDB03337	65359					0.97	0.98	0.86	0.88		0.4659	0.3291	0.0006	0.001	0.8025	0.5006	0.0065	0.0076	0.0094	0.036	0.4761	0.5778	0.7391	0.4205		1.0868	1.0541	0.9425	0.9251	1.0686	0.9316	1.0097	0.986		100	100	100	100		Amino Acid	Glutathione Metabolism
	466			cyclic dGSH	LC/MS polar	63006								0.95	0.62	1.67	1.09		0.0145	0.0559	0.0084	0.0072	0.0443	0.1138	0.0027	0.004	0.5505	0.3335	0.6849	0.6472	0.0039	0.0156		0.9237	0.8839	1.5195	0.9595	0.886	1.191	1.1754	0.8977		100	100	100	100		Amino Acid	Glutathione Metabolism
	468			cysteine-glutathione disulfide	LC/MS pos early	35159		HMDB00656	4247235					1.22	0.76	0.74	0.46		0.7392	0.4098	8.9208e-05	0.0003	0.0362	0.1022	0.0571	0.04	5.6752e-05	0.0028	0.1733	0.4418	0.0898	0.1203		1.0974	1.3484	0.8127	0.6439	1.2067	0.7017	0.9363	0.9043		100	100	100	100		Amino Acid	Glutathione Metabolism
	469			S-methylglutathione	LC/MS pos early	33944	C11347		3605667					0.95	0.89	1.18	1.11		0.1358	0.1843	0.0176	0.0134	0.5692	0.4201	0.0413	0.0313	0.1495	0.1447	0.4798	0.581	0.1587	0.1634		0.9732	0.9215	1.1472	1.0312	0.943	1.0818	1.0518	0.9698		100	100	100	100		Amino Acid	Glutathione Metabolism
	470			S-lactoylglutathione	LC/MS neg	15731	C03451	HMDB01066	440018					0.8	2.92	0.54	1.94		0.0607	0.1184	0.9287	0.298	0.0079	0.0427	0.0593	0.0408	0.0364	0.0633	0.463	0.573	0.0032	0.0146		1.0098	0.8952	0.5692	1.7183	0.889	0.9062	0.725	1.1112		100	80	100	100		Amino Acid	Glutathione Metabolism
	471			cysteinylglycine	LC/MS pos early	35637	C01419	HMDB00078	439498					1.04	0.49	1.95	0.91		0.0043	0.0253	0.0124	0.0102	0.0018	0.0211	0.0004	0.0009	0.5056	0.3165	0.7682	0.6744	0.0002	0.0024		0.9952	1.0248	1.8762	0.9212	0.9797	1.3058	1.3409	0.954		100	100	100	100		Amino Acid	Glutathione Metabolism
	474			5-oxoproline	LC/MS neg	1494	C01879	HMDB00267	7405					1.18	1.13	0.79	0.76		0.0111	0.0475	8.3761e-05	0.0003	0.6712	0.4599	0.0042	0.0055	0.0008	0.0097	0.0283	0.2118	0.1112	0.1364		1.0466	1.2387	0.8293	0.9326	1.1341	0.8755	0.9288	1.069		100	100	100	100		Amino Acid	Glutathione Metabolism
	477			2-hydroxybutyrate/2-hydroxyisobutyrate	LC/MS polar	52281								1	1.29	0.82	1.06		0.3379	0.2835	0.6055	0.219	0.3232	0.3137	0.3039	0.1405	0.7238	0.3904	0.9819	0.7272	0.1871	0.183		1.1224	1.1425	0.9481	1.2268	1.1084	1.0377	1.0081	1.1408		100	100	100	100		Amino Acid	Glutathione Metabolism
	479			ophthalmate	LC/MS pos early	34592		HMDB05765	7018721					0.58	0.69	0.59	0.7		0.0277	0.081	0.0316	0.0208	0.6543	0.4541	0.071	0.0473	0.1833	0.164	0.0521	0.2884	0.1935	0.1879		1.7859	1.016	1.019	0.7461	1.2731	0.8182	1.281	0.8131		100	100	100	100		Amino Acid	Glutathione Metabolism
	482			S-(1,2-dicarboxyethyl)glutathione	LC/MS neg	63009			9802383					1.41	2.03	0.81	1.17		0.0021	0.0163	0.8652	0.2845	0.2175	0.2602	0.3317	0.1503	0.4293	0.2883	0.0986	0.3481	0.0037	0.0153		0.9067	1.3083	0.7574	1.5964	1.0675	1.0418	0.8113	1.3707		100	100	100	100		Amino Acid	Glutathione Metabolism
	483			4-hydroxy-nonenal-glutathione	LC/MS neg	48487								0.82	1.34	0.43	0.71		0.8173	0.4292	0.0056	0.0053	0.2007	0.2494	0.0068	0.0078	0.1885	0.1661	0.4339	0.5702	0.2967	0.2462		1.3117	1.0646	0.6499	0.7598	1.1406	0.6282	0.8283	0.865		100	100	100	100		Amino Acid	Glutathione Metabolism
	484			3'-dephospho-CoA-glutathione*	LC/MS neg	62807								1.06	1.48	0.66	0.92		0.0027	0.0195	0.001	0.0015	0.0174	0.066	0.0003	0.0008	0.3279	0.2343	0.519	0.5949	0.0006	0.0048		1.015	1.0686	0.6713	0.9769	1.0344	0.8032	0.8153	1.019		100	100	100	100		Amino Acid	Glutathione Metabolism
	485			CoA-glutathione*	LC/MS neg	62804	C00920		11953788					1.15	2.47	0.61	1.3		3.2979e-05	0.0006	0.2165	0.0995	0.0007	0.0148	0.0017	0.0028	0.0478	0.0754	0.2659	0.498	4.8391e-06	0.0004		0.9077	1.0413	0.5578	1.3494	0.9582	0.8536	0.6964	1.1746		100	100	100	100		Amino Acid	Glutathione Metabolism
	523	Peptide	Gamma-glutamyl Amino Acid	gamma-glutamylalanine	LC/MS pos early	37063		HMDB29142	440103					1.11	0.98	0.78	0.69		0.7287	0.4077	0.0256	0.0177	0.6394	0.4492	0.1895	0.0997	0.0478	0.0754	0.5535	0.5952	0.9328	0.4723		1.1114	1.1872	0.8596	0.8233	1.1154	0.8189	0.9349	0.977		100	100	100	100		Peptide	Gamma-glutamyl Amino Acid
	524			gamma-glutamylcysteine	LC/MS pos early	1778	C00669	HMDB01049	842					2.09	0.56	2.22	0.59		0.6589	0.389	0.4353	0.1714	0.0012	0.019	0.0049	0.006	0.0341	0.0608	0.0055	0.0797	0.0277	0.0566		0.706	1.351	1.3842	0.791	0.8966	1.024	0.923	0.9946		80	100	100	80		Peptide	Gamma-glutamyl Amino Acid
	525			gamma-glutamylglutamate	LC/MS pos early	36738	C05282	HMDB11737	92865					0.92	0.84	1.02	0.93		0.0008	0.0085	0.4291	0.1697	0.1665	0.2282	0.6657	0.2511	0.1192	0.1275	0.0666	0.3127	0.0015	0.0089		1.0498	0.9672	1.0754	0.9027	1.007	0.9823	1.0599	0.9332		100	100	100	100		Peptide	Gamma-glutamyl Amino Acid
	526			gamma-glutamylglutamine	LC/MS pos early	2730	C05283	HMDB11738	150914					0.82	0.89	0.72	0.78		0.2403	0.2386	0.037	0.0237	0.7492	0.486	0.0926	0.0579	0.173	0.1583	0.2769	0.498	0.5469	0.3621		1.315	1.1108	0.9587	0.8641	1.1762	0.8827	1.1001	0.9437		100	100	100	100		Peptide	Gamma-glutamyl Amino Acid
	527			gamma-glutamylglycine	LC/MS pos early	33949		HMDB11667	165527					0.05	0.06	0.47	0.52		1.8197e-08	1.0982e-06	0.0196	0.0144	0.8478	0.5136	0.0729	0.0482	0.0985	0.1162	8.5147e-07	4.7636e-05	2.6916e-06	0.0003		5.0896	0.2419	2.1043	0.124	0.9613	0.4747	2.9015	0.1573		100	100	100	60		Peptide	Gamma-glutamyl Amino Acid
	529			gamma-glutamylisoleucine*	LC/MS pos early	34456		HMDB11170	14253342					1.04	0.75	0.79	0.56		0.3998	0.3071	0.0134	0.0107	0.2604	0.2838	0.2796	0.1333	0.0111	0.0387	0.8282	0.688	0.1821	0.1791		1.3155	1.3722	0.9914	0.7512	1.2724	0.8491	1.1065	0.9764		100	100	100	100		Peptide	Gamma-glutamyl Amino Acid
	530			gamma-glutamylleucine	LC/MS pos early	18369		HMDB11171	151023					0.97	1.05	0.55	0.6		0.9396	0.4645	4.8904e-06	7.3761e-05	0.6332	0.4475	0.0001	0.0005	0.0003	0.0065	0.7691	0.6744	0.7037	0.4124		1.5893	1.5291	0.8581	0.8968	1.5291	0.8753	1.1533	1.1605		100	100	100	100		Peptide	Gamma-glutamyl Amino Acid
	532			gamma-glutamyl-epsilon-lysine	LC/MS pos early	33934		HMDB03869	7015685					0.99	1.05	0.86	0.91		0.8201	0.4293	0.1419	0.0715	0.7108	0.4771	0.205	0.1057	0.4063	0.2765	0.9164	0.7128	0.6814	0.4061		1.0641	1.0566	0.9259	0.9649	1.0514	0.9322	0.9812	0.9989		100	100	100	100		Peptide	Gamma-glutamyl Amino Acid
	534			gamma-glutamylphenylalanine	LC/MS neg	33422		HMDB00594	111299					0.94	0.66	0.73	0.51		0.0106	0.046	2.5514e-05	0.0002	0.0499	0.118	0.0186	0.0167	2.8707e-05	0.0028	0.5757	0.6009	0.0034	0.0146		1.2446	1.1693	0.9018	0.6096	1.1966	0.7295	1.0544	0.8279		100	100	100	80		Peptide	Gamma-glutamyl Amino Acid
	538			gamma-glutamylvaline	LC/MS pos early	43829		HMDB11172	7015683					0.87	0.93	0.58	0.62		0.521	0.3411	0.0057	0.0053	0.8332	0.5116	0.0322	0.0259	0.0446	0.0721	0.5349	0.5952	0.765	0.4294		1.6314	1.4271	0.9015	0.8742	1.4414	0.8623	1.1749	1.058		100	100	100	100		Peptide	Gamma-glutamyl Amino Acid
	554		Dipeptide	alanylleucine	LC/MS pos early	37093		HMDB28691	259583					1.09	0.96	0.93	0.82		0.8999	0.4563	0.4479	0.1753	0.7311	0.4814	0.7721	0.2797	0.4233	0.2854	0.7323	0.6659	0.8807	0.4554		1.1936	1.1243	0.981	0.9158	1.0683	0.9293	0.9851	1.0078		100	100	100	100		Peptide	Dipeptide
	703			glycylisoleucine	LC/MS neg	36659		HMDB28844	88079					0.81	0.85	1.03	1.08		0.1173	0.1732	0.6423	0.2293	0.8063	0.5006	0.8795	0.3068	0.6056	0.3552	0.1838	0.451	0.3472	0.2681		1.0874	0.8563	1.064	0.913	0.9295	0.9802	1.0477	0.8697		100	100	100	100		Peptide	Dipeptide
	704			glycylleucine	LC/MS pos early	34398	C02155	HMDB00759	92843					0.85	0.96	0.87	0.98		0.1091	0.1647	0.164	0.0803	0.3055	0.3043	0.1033	0.0624	0.7734	0.4031	0.0622	0.3117	0.665	0.4001		1.1379	0.9641	0.9824	0.9405	1.04	0.9563	1.0472	0.9497		100	100	100	100		Peptide	Dipeptide
	714			glycylvaline	LC/MS pos early	18357		HMDB28854	97417					0.84	1.04	0.78	0.97		0.3435	0.2838	0.0571	0.0333	0.1286	0.1993	0.0235	0.0199	0.7462	0.3953	0.0789	0.3294	0.6711	0.4032		1.1126	0.9289	0.8709	0.9042	1.0102	0.8774	0.9735	0.9105		100	100	100	100		Peptide	Dipeptide
	719			histidylalanine	LC/MS pos early	42027		HMDB28878	351667					0.71	0.7	0.9	0.89		0.2888	0.2584	0.7317	0.2508	0.9766	0.5506	0.8292	0.2933	0.7861	0.4046	0.4477	0.5702	0.4498	0.3184		1.0662	0.7614	0.9165	0.6361	0.7447	0.6661	0.8394	0.5909		100	60	75	60		Peptide	Dipeptide
	738			isoleucylglycine	LC/MS neg	40008		HMDB28907	342532					0.88	0.91	0.88	0.91		0.2514	0.2421	0.2389	0.1074	0.847	0.5136	0.3437	0.1547	0.4643	0.3008	0.3273	0.5171	0.5039	0.3427		1.1832	0.9988	1.0053	0.9099	1.0633	0.949	1.0617	0.9505		100	100	100	100		Peptide	Dipeptide
	757			leucylglycine	LC/MS pos early	40045		HMDB28929	79070					1.66	0.76	1.99	0.91		0.6435	0.385	0.237	0.1069	0.1208	0.195	0.0668	0.0453	0.7674	0.4017	0.1436	0.4002	0.4329	0.3118		0.7769	1.002	1.1998	0.9069	0.7591	1.0196	0.8314	0.9309		100	100	100	100		Peptide	Dipeptide
	806			phenylalanylalanine	LC/MS pos early	41374			5488196					1.1	0.71	1.58	1.03		0.3389	0.2837	0.0702	0.0394	0.1056	0.1881	0.0234	0.0199	0.8706	0.4299	0.6003	0.6078	0.0823	0.1153		0.914	0.9249	1.3276	0.953	0.88	1.1204	1.0556	0.934		100	100	100	100		Peptide	Dipeptide
	811			phenylalanylglycine	LC/MS pos early	41370		HMDB28995	98207					0.99	0.75	1.31	1		0.1614	0.1942	0.1991	0.0935	0.1935	0.2454	0.0828	0.053	0.9897	0.4632	0.9362	0.7175	0.0704	0.1039		0.9824	0.9361	1.2444	0.9557	0.9404	1.0764	1.0834	0.9343		100	100	100	100		Peptide	Dipeptide
	831			prolylglycine	LC/MS pos early	40703		HMDB11178	6426709					0.84	1	0.85	1.01		0.301	0.2652	0.3433	0.1438	0.2816	0.2917	0.1704	0.0909	0.921	0.4443	0.1316	0.3895	0.9753	0.4821		1.1455	0.9588	0.9643	0.974	1.0358	0.9605	1.0395	0.957		100	100	100	100		Peptide	Dipeptide
	896			tyrosylglycine	LC/MS neg	41375		HMDB29105	259323					0.88	0.78	1.09	0.96		0.0551	0.1117	0.8066	0.2703	0.5172	0.3943	0.54	0.2181	0.7669	0.4017	0.3183	0.5118	0.079	0.1118		1.1097	0.9385	1.1562	0.9059	0.9975	1.02	1.107	0.9191		100	100	100	100		Peptide	Dipeptide
	913			valylglutamine	LC/MS pos early	42079		HMDB29125	5253209					1.13	0.88	1.22	0.96		0.9773	0.4767	0.4286	0.1697	0.2201	0.2602	0.1709	0.091	0.7389	0.3938	0.3764	0.5446	0.3827	0.2838		0.8952	0.9635	1.0447	0.9177	0.9027	0.9762	0.94	0.9374		100	100	100	100		Peptide	Dipeptide
	914			valylglycine	LC/MS pos early	40475		HMDB29127	136487					0.91	0.82	1.19	1.08		0.1072	0.1643	0.1748	0.0844	0.5634	0.4183	0.1863	0.0982	0.5526	0.3338	0.4261	0.5702	0.1342	0.1474		0.9523	0.8434	1.1079	0.9198	0.8821	0.9994	1.0121	0.871		100	100	100	100		Peptide	Dipeptide
	917			valylleucine	LC/MS pos early	39994		HMDB29131	352039					1.27	1.06	1.28	1.06		0.3444	0.2838	0.3438	0.1438	0.5692	0.4201	0.3008	0.1395	0.7771	0.4033	0.2739	0.498	0.7902	0.4371		0.7921	0.9743	1.0098	1.0174	0.8375	0.9753	0.8376	0.9752		100	100	100	100		Peptide	Dipeptide
	927			leucylglutamine*	LC/MS pos early	48189		HMDB28927	4305457					1.59	1.22	2.07	1.59		0.2087	0.2227	0.0328	0.0215	0.6079	0.4384	0.0669	0.0453	0.2029	0.1749	0.2004	0.4624	0.5954	0.3769		0.6667	0.8123	1.0518	1.2621	0.6193	1.1232	0.7063	0.985		100	100	100	100		Peptide	Dipeptide
	1011		Acetylated Peptides	phenylacetylglycine	LC/MS neg	33945	C05598	HMDB00821	68144					0.9	0.41	0.95	0.43		0.05	0.1059	0.0759	0.0423	0.1148	0.1924	0.8752	0.3062	0.0197	0.0464	0.7436	0.6699	0.0195	0.044		1.4668	1.4065	1.4799	0.5737	1.2997	0.8312	1.3343	0.8096		100	100	100	100		Peptide	Acetylated Peptides
	1018			phenylacetyltaurine	LC/MS neg	63154			2179693					4.34	2.82	0.91	0.59		6.5961e-05	0.0012	0.2022	0.0944	0.3612	0.3339	0.7915	0.2835	0.118	0.1275	0.0003	0.0085	0.0073	0.022		0.4264	1.6889	0.3735	1.0463	0.7618	0.561	0.3495	1.2226		60	100	50	100		Peptide	Acetylated Peptides
	1040	Carbohydrate	Glycolysis, Gluconeogenesis, and Pyruvate Metabolism	1,5-anhydroglucitol (1,5-AG)	LC/MS neg	20675	C07326	HMDB02712	64960					1.06	1.17	0.9	1		0.1224	0.1769	0.4307	0.1701	0.4436	0.3657	0.2898	0.1367	0.9868	0.4629	0.5447	0.5952	0.1165	0.1386		1.0061	1.0647	0.9012	1.0651	1.0264	0.9729	0.9467	1.0548		100	100	100	100		Carbohydrate	Glycolysis, Gluconeogenesis, and Pyruvate Metabolism
	1043			glucose	LC/MS polar	20488	C00031	HMDB00122	79025					1	0.73	1.12	0.82		0.0069	0.0344	0.4165	0.1659	0.0077	0.0421	0.1447	0.08	0.0122	0.0395	0.9686	0.7263	0.0007	0.0048		1.0266	1.0201	1.1464	0.8391	1.0181	0.9764	1.0783	0.922		100	100	100	100		Carbohydrate	Glycolysis, Gluconeogenesis, and Pyruvate Metabolism
	1044			glucose 6-phosphate	LC/MS polar	31260	C00668	HMDB01401	5958					0.95	0.93	0.74	0.72		0.3698	0.2962	0.0004	0.0008	0.857	0.5159	0.0099	0.0104	0.004	0.0252	0.5969	0.6078	0.4582	0.322		1.1743	1.1143	0.8713	0.8097	1.1347	0.8315	1.003	0.9407		100	100	100	100		Carbohydrate	Glycolysis, Gluconeogenesis, and Pyruvate Metabolism
	1047			fructose-6-phosphate	LC/MS polar	12021	C05345	HMDB00124	69507					0.88	1.28	0.65	0.95		0.5456	0.347	0.0302	0.0202	0.076	0.1507	0.0099	0.0104	0.7275	0.3912	0.3629	0.5382	0.1033	0.1297		1.2096	1.0697	0.7931	1.049	1.1251	0.8878	0.9693	1.0305		100	100	100	100		Carbohydrate	Glycolysis, Gluconeogenesis, and Pyruvate Metabolism
	1050			fructose 1,6-diphosphate/glucose 1,6-diphosphate/myo-inositol diphosphates	LC/MS neg	46896	C00354							0.94	1.94	0.49	1.02		0.2273	0.2338	0.1667	0.0811	0.145	0.2131	0.0577	0.0402	0.952	0.454	0.8418	0.6915	0.0739	0.1067		1.2995	1.1933	0.6753	1.614	1.2032	0.8535	0.8733	1.1759		100	100	100	100		Carbohydrate	Glycolysis, Gluconeogenesis, and Pyruvate Metabolism
	1051			2,3-diphosphoglycerate	LC/MS neg	15664	C01159	HMDB01294	186004					1.25	1.49	0.57	0.68		0.0154	0.0567	0.0009	0.0013	0.4519	0.371	0.0041	0.0054	0.0264	0.0525	0.1732	0.4418	0.0292	0.0589		1.0173	1.2787	0.6017	0.897	1.1286	0.7064	0.7652	1.0419		100	100	100	100		Carbohydrate	Glycolysis, Gluconeogenesis, and Pyruvate Metabolism
	1052			dihydroxyacetone phosphate (DHAP)	LC/MS pos early	15522	C00111	HMDB01473	668					0.92	0.78	0.87	0.73		0.1255	0.179	0.0436	0.0267	0.4303	0.3582	0.3534	0.1574	0.0441	0.0717	0.5628	0.5952	0.1153	0.1386		1.18	1.0751	1.0014	0.8031	1.1055	0.8815	1.073	0.9082		100	100	100	100		Carbohydrate	Glycolysis, Gluconeogenesis, and Pyruvate Metabolism
	1056			2-phosphoglycerate	LC/MS polar	35629	C00631	HMDB03391	59					0.78	1.44	0.43	0.8		0.6894	0.3996	0.0019	0.0024	0.0465	0.1158	0.001	0.0017	0.2667	0.2055	0.2184	0.4773	0.0969	0.1246		1.2826	1.0158	0.5602	0.8466	1.1152	0.6564	0.8313	0.8806		100	100	100	100		Carbohydrate	Glycolysis, Gluconeogenesis, and Pyruvate Metabolism
	1057			3-phosphoglycerate	LC/MS neg	1414	C00597	HMDB00807	724					0.91	1.01	0.79	0.88		0.5901	0.3655	0.0403	0.0252	0.5097	0.3931	0.0631	0.0432	0.2706	0.208	0.3857	0.5506	0.9327	0.4723		1.1507	1.0459	0.9133	0.9369	1.0882	0.9117	1.0179	0.9746		100	100	100	100		Carbohydrate	Glycolysis, Gluconeogenesis, and Pyruvate Metabolism
	1058			phosphoenolpyruvate (PEP)	LC/MS neg	597	C00074	HMDB00263	1005					0.83	1.2	0.59	0.84		0.9808	0.4773	0.0041	0.0041	0.1046	0.1874	0.0032	0.0045	0.247	0.1967	0.2211	0.4773	0.2602	0.2258		1.3035	1.0903	0.7676	0.932	1.1753	0.8247	0.9858	0.9833		100	100	100	100		Carbohydrate	Glycolysis, Gluconeogenesis, and Pyruvate Metabolism
	1059			pyruvate	LC/MS polar	48990	C00022	HMDB00243	1060					1	0.86	1.02	0.88		0.5056	0.3389	0.6061	0.219	0.495	0.3897	0.9071	0.3118	0.3856	0.265	0.99	0.7278	0.3575	0.2712		1.0083	1.0318	1.0221	0.8779	0.9914	0.9376	0.9996	0.9299		100	100	100	100		Carbohydrate	Glycolysis, Gluconeogenesis, and Pyruvate Metabolism
	1060			lactate	LC/MS neg	527	C00186	HMDB00190	612					1	0.89	1.06	0.94		0.2573	0.2448	0.9631	0.3058	0.2349	0.2703	0.4261	0.181	0.364	0.2536	0.9658	0.7263	0.1177	0.1389		0.9972	0.9953	1.0512	0.9375	0.9915	0.9893	1.018	0.9636		100	100	100	100		Carbohydrate	Glycolysis, Gluconeogenesis, and Pyruvate Metabolism
	1063			glycerate	LC/MS polar	1572	C00258	HMDB00139	752					1.06	0.9	0.93	0.8		0.8444	0.4373	0.2067	0.0959	0.4867	0.3857	0.6827	0.2556	0.1591	0.1514	0.7134	0.6554	0.5399	0.3597		1.0629	1.0943	0.982	0.8798	1.0533	0.9087	0.9893	0.9674		100	100	100	100		Carbohydrate	Glycolysis, Gluconeogenesis, and Pyruvate Metabolism
	1066		Pentose Phosphate Pathway	6-phosphogluconate	LC/MS neg	15442	C00345	HMDB01316	91493					1.14	0.52	0.96	0.44		0.0489	0.1059	0.0029	0.0032	0.006	0.0385	0.8108	0.2881	0.0002	0.006	0.4544	0.5714	0.0023	0.0114		1.0297	1.1825	1.0333	0.5169	1.0838	0.7039	0.9949	0.7668		100	100	100	100		Carbohydrate	Pentose Phosphate Pathway
	1075			ribose 1-phosphate	LC/MS polar	1763	C00620	HMDB01489	439236					1.28	0.93	0.86	0.62		0.3818	0.298	0.0068	0.0061	0.128	0.199	0.312	0.1434	0.0035	0.024	0.087	0.3417	0.6326	0.3912		0.9776	1.2642	0.8581	0.8084	1.1032	0.8073	0.9023	0.9871		100	100	100	100		Carbohydrate	Pentose Phosphate Pathway
	1077			sedoheptulose-7-phosphate	LC/MS neg	35649	C05382	HMDB01068	616					1.06	0.83	1.09	0.86		0.1201	0.1748	0.4609	0.1791	0.0083	0.0436	0.1375	0.0769	0.0144	0.0422	0.3263	0.5171	0.0057	0.0194		0.9857	1.0431	1.0825	0.9016	1.013	0.9831	1.031	0.9659		100	100	100	100		Carbohydrate	Pentose Phosphate Pathway
	1081		Pentose Metabolism	ribose	LC/MS polar	1471	C00121	HMDB00283	5779					0.93	0.87	0.9	0.85		0.1815	0.2062	0.0852	0.0464	0.6877	0.4675	0.3403	0.1534	0.1214	0.1281	0.4811	0.5813	0.2324	0.2115		1.1552	1.0654	1.0508	0.9024	1.1007	0.9599	1.0827	0.9758		100	100	100	100		Carbohydrate	Pentose Metabolism
	1082			ribitol	LC/MS polar	15772	C00474	HMDB00508	6912					0.94	1.48	1.09	1.72		0.2062	0.222	0.0273	0.0187	0.0981	0.1801	0.6468	0.2468	0.0078	0.0321	0.7513	0.6726	0.0511	0.0851		1.0232	0.9326	1.0671	1.5907	0.9364	1.281	1.0063	1.192		100	100	100	100		Carbohydrate	Pentose Metabolism
	1083			ribonate	LC/MS polar	27731	C01685	HMDB00867	5460677					0.72	1.41	0.72	1.41		0.974	0.4763	0.9819	0.3099	0.0781	0.1534	0.2187	0.1103	0.1833	0.164	0.1957	0.4597	0.2059	0.1958		1.2167	0.8635	0.9341	1.2206	0.9808	0.9848	0.9799	0.9857		100	100	100	100		Carbohydrate	Pentose Metabolism
	1084			ribulose/xylulose	LC/MS polar	54671			5289590					0.9	0.94	1.04	1.08		0.4763	0.3306	0.6072	0.219	0.8662	0.5185	0.8112	0.2881	0.6191	0.3607	0.5209	0.5949	0.7062	0.4124		1.0868	0.9536	1.0993	1.0232	0.9833	1.0442	1.0565	0.9719		100	100	100	100		Carbohydrate	Pentose Metabolism
	1097			arabitol/xylitol	LC/MS polar	48885	C01904		6912					1.26	1.16	0.91	0.84		0.0112	0.0475	0.0653	0.0373	0.5713	0.4201	0.3479	0.156	0.0809	0.1025	0.0231	0.1917	0.133	0.1473		0.931	1.1603	0.8523	0.9767	1.0309	0.904	0.8775	1.062		100	100	100	100		Carbohydrate	Pentose Metabolism
	1103			arabonate/xylonate	LC/MS polar	48255								1	0.9	1.03	0.93		0.4443	0.3249	0.7332	0.251	0.4727	0.3808	0.7927	0.2835	0.4418	0.2946	0.9719	0.7263	0.3121	0.2539		1.0109	0.9976	1.035	0.9341	0.997	0.9733	1.0122	0.9587		100	100	100	100		Carbohydrate	Pentose Metabolism
	1106			sedoheptulose	LC/MS polar	53237		HMDB03219	5459879					1.17	0.52	1.37	0.6		0.004	0.0248	0.212	0.0976	5.6608e-05	0.0067	0.0107	0.0108	0.0002	0.0058	0.138	0.4002	1.9001e-05	0.0007		1.0228	1.1979	1.4177	0.7249	1.0998	0.9992	1.1877	0.9253		100	100	100	100		Carbohydrate	Pentose Metabolism
	1107			ribulonate/xylulonate/lyxonate*	LC/MS polar	61858								0.89	1.36	0.62	0.95		0.3883	0.3018	0.0212	0.0153	0.057	0.1294	0.0061	0.0072	0.7142	0.3877	0.4059	0.5692	0.0608	0.095		1.2137	1.0533	0.7514	1.0024	1.1082	0.8485	0.926	1.0155		100	100	100	100		Carbohydrate	Pentose Metabolism
	1108		Glycogen Metabolism	maltohexaose	LC/MS polar	35170	C01936	HMDB12253	439606					0.97	0.25	1.68	0.43		0.0047	0.026	0.4491	0.1754	0.0062	0.0385	0.1199	0.0693	0.0114	0.0387	0.9196	0.7128	0.0005	0.0043		1.027	1.1066	1.8179	0.437	0.9812	0.8301	1.2899	0.6314		100	100	100	100		Carbohydrate	Glycogen Metabolism
	1110			maltopentaose	LC/MS polar	35163	C06218	HMDB12254	13489094					1.73	0.15	1.94	0.17		0.4514	0.3252	0.5316	0.2005	0.1796	0.2387	0.6057	0.2354	0.1562	0.1491	0.6504	0.6317	0.1547	0.1605		1.785	2.0823	2.1351	0.3987	0.7706	0.4425	0.8162	0.4178		100	100	100	80		Carbohydrate	Glycogen Metabolism
	1111			maltotetraose	LC/MS polar	15910	C02052	HMDB01296	446495					1.4	0.09	2.56	0.17		0.0873	0.1465	0.4693	0.1812	0.0283	0.0873	0.265	0.1283	0.0355	0.0622	0.669	0.6412	0.0104	0.0287		0.7143	1.0203	1.3834	0.2465	0.6324	0.4182	0.8561	0.3089		100	100	100	100		Carbohydrate	Glycogen Metabolism
	1113			maltotriose	LC/MS polar	44688	C01835	HMDB01262	439586					1.12	0.25	1.76	0.39		0.0179	0.0619	0.4481	0.1753	0.0069	0.0406	0.1277	0.0725	0.0123	0.0395	0.7378	0.6679	0.0012	0.0073		0.9127	1.0926	1.5271	0.4392	0.9138	0.7567	1.147	0.6028		100	100	100	100		Carbohydrate	Glycogen Metabolism
	1116			maltose	LC/MS polar	15586	C00208	HMDB00163	10991489					0.96	0.37	1.54	0.6		0.0028	0.0196	0.791	0.2675	0.0049	0.0351	0.0555	0.0392	0.0203	0.0468	0.8438	0.6915	0.0003	0.0031		1.1199	1.1094	1.7723	0.6395	1.0699	1.0293	1.3547	0.8129		100	100	100	100		Carbohydrate	Glycogen Metabolism
	1139		Disaccharides and Oligosaccharides	sucrose	LC/MS polar	1519	C00089	HMDB00258	5988					1.3	1.78	1.17	1.61		0.2162	0.2263	0.3454	0.1442	0.6371	0.4492	0.7397	0.2706	0.3054	0.2237	0.564	0.5952	0.242	0.2165		0.7614	0.9763	0.8703	2.3027	0.7819	1.075	0.7425	1.1322		100	80	75	100		Carbohydrate	Disaccharides and Oligosaccharides
	1158		Fructose, Mannose and Galactose Metabolism	fructose	LC/MS polar	577	C00095	HMDB00660	5984					1.02	0.28	1.97	0.54		0.0008	0.0085	0.8543	0.2822	0.0006	0.0147	0.0075	0.0086	0.009	0.0348	0.9288	0.715	3.3281e-05	0.001		1.1556	1.0982	2.0899	0.5806	1.0513	1.0813	1.4603	0.7784		100	100	100	100		Carbohydrate	Fructose, Mannose and Galactose Metabolism
	1163			mannitol/sorbitol	LC/MS polar	46142	C00794	HMDB00247	5780					1.4	0.67	1.22	0.58		0.8003	0.4258	0.1895	0.0897	0.0099	0.0478	0.2948	0.1383	0.0065	0.0319	0.0682	0.3127	0.0433	0.0781		1.0717	1.5209	1.3789	0.8713	1.2506	1.0544	1.1668	1.1301		100	100	100	100		Carbohydrate	Fructose, Mannose and Galactose Metabolism
	1164			mannose	LC/MS polar	584	C00159	HMDB00169	18950					1	0.51	1.24	0.62		0.0011	0.0097	0.1485	0.0736	0.001	0.0179	0.102	0.0618	0.001	0.0113	0.9805	0.7272	5.5247e-05	0.0011		1.0352	1.0452	1.2784	0.6496	1.0246	0.901	1.1387	0.8107		100	100	100	100		Carbohydrate	Fructose, Mannose and Galactose Metabolism
	1165			mannose-6-phosphate	LC/MS polar	1469	C00275	HMDB01078	439198					0.88	0.66	0.75	0.56		0.0452	0.1018	0.0034	0.0036	0.275	0.2894	0.1277	0.0725	0.0043	0.0254	0.4552	0.5714	0.0377	0.0707		1.2857	1.1139	0.9402	0.6517	1.1682	0.7586	1.078	0.8221		100	100	100	100		Carbohydrate	Fructose, Mannose and Galactose Metabolism
	1175			galactose 1-phosphate	LC/MS polar	15706	C00446	HMDB00645	123912					0.71	0.43	2.56	1.53		0.0431	0.1002	0.0221	0.0157	0.354	0.3287	0.0291	0.024	0.2626	0.2042	0.3756	0.5446	0.046	0.0809		0.8746	0.7664	2.2258	1.1252	0.7092	1.4055	1.3422	0.7426		100	100	100	100		Carbohydrate	Fructose, Mannose and Galactose Metabolism
	1176			galactose 6-phosphate	LC/MS polar	57615			3034794					0.72	0.7	0.93	0.91		0.0025	0.0184	0.3902	0.1583	0.8732	0.5197	0.6268	0.2418	0.4572	0.2997	0.0237	0.1917	0.0203	0.0448		1.2163	0.893	1.1943	0.7984	1.0329	0.9505	1.174	0.8362		100	100	100	100		Carbohydrate	Fructose, Mannose and Galactose Metabolism
	1180			2-ketogulonate	LC/MS polar	15306	C15673	HMDB11732	50					1.07	1.64	0.59	0.9		0.0023	0.017	0.0008	0.0013	0.014	0.0568	0.0002	0.0007	0.3261	0.2338	0.5256	0.5952	0.0005	0.0043		1.0644	1.1427	0.635	1.0338	1.0963	0.7964	0.8118	1.0755		100	100	100	100		Carbohydrate	Fructose, Mannose and Galactose Metabolism
	1184			galactonate	LC/MS polar	27719	C00880	HMDB00565	128869					1.01	1.41	0.54	0.75		0.1693	0.1975	0.002	0.0024	0.1968	0.2466	0.0033	0.0045	0.1032	0.1181	0.9469	0.7223	0.074	0.1067		1.1748	1.1464	0.6143	0.8852	1.1308	0.7147	0.8227	0.9825		100	100	100	100		Carbohydrate	Fructose, Mannose and Galactose Metabolism
	1190		Nucleotide Sugar	adenosine-5'-diphosphoglucose	LC/MS neg	35652	C00498	HMDB06557	16500					1.31	2.05	0.7	1.09		0.0616	0.1184	0.5785	0.2118	0.375	0.3393	0.3245	0.1476	0.8041	0.4086	0.4327	0.5702	0.062	0.0955		0.9701	1.2151	0.7474	1.3318	0.9979	0.8686	0.7273	1.1917		100	100	100	100		Carbohydrate	Nucleotide Sugar
	1191			UDP-glucose	LC/MS polar	32344	C00029	HMDB00286	8629					1.46	2.13	0.12	0.18		0.2167	0.2263	0.0006	0.001	0.6724	0.46	0.0052	0.0063	0.0126	0.0401	0.541	0.5952	0.2554	0.2237		1.8868	3.5407	0.2146	0.6208	1.856	0.2772	0.5399	0.9528		100	100	75	100		Carbohydrate	Nucleotide Sugar
	1195			UDP-galactose	LC/MS polar	15860	C00052	HMDB00302	18068					1.21	1.08	0.53	0.47		0.4179	0.317	0.0006	0.001	0.7467	0.4859	0.0152	0.0141	0.0041	0.0254	0.4103	0.5702	0.7338	0.4195		1.2125	1.4481	0.6235	0.7042	1.2668	0.6325	0.8371	0.9572		100	100	100	100		Carbohydrate	Nucleotide Sugar
	1203			UDP-N-acetylglucosamine/galactosamine	LC/MS polar	46148								1	0.67	1.02	0.68		0.0354	0.0914	0.0537	0.0318	0.0365	0.1023	0.8909	0.3091	0.006	0.0309	0.9913	0.7278	0.0064	0.0207		1.0489	1.0512	1.0726	0.7352	1.0437	0.8692	1.0537	0.8609		100	100	100	100		Carbohydrate	Nucleotide Sugar
	1216		Aminosugar Metabolism	glucuronate	LC/MS polar	15443	C00191	HMDB00127	444791					0.81	2.26	0.52	1.45		0.0376	0.0944	0.3042	0.1304	0.0015	0.0206	0.004	0.0053	0.0582	0.0834	0.2627	0.498	0.0007	0.0048		1.0792	0.9086	0.5603	1.2535	0.9457	0.8218	0.7583	1.0249		100	100	100	100		Carbohydrate	Aminosugar Metabolism
	1220			N-acetylglucosamine 6-phosphate	LC/MS polar	15107	C00357	HMDB02817	439219					0.77	1.03	0.66	0.89		0.5232	0.3419	0.1707	0.0829	0.4416	0.3647	0.1463	0.0806	0.6433	0.3688	0.3092	0.5102	0.9264	0.4715		1.4165	1.0886	0.9507	1.1306	1.2134	0.9321	1.1292	1.0017		100	100	100	100		Carbohydrate	Aminosugar Metabolism
	1221			N-acetyl-glucosamine 1-phosphate	LC/MS polar	15741	C04256	HMDB01367	440364					0.92	1.03	1.1	1.23		0.7982	0.4253	0.1819	0.0869	0.6122	0.44	0.5535	0.2222	0.1825	0.164	0.5791	0.6024	0.8619	0.4517		1.0196	0.9264	1.1212	1.1645	0.9567	1.1116	1.0457	1.0169		100	100	100	100		Carbohydrate	Aminosugar Metabolism
	1227			N-acetylneuraminate	LC/MS polar	32377	C00270	HMDB00230	439197					1.18	1.47	0.75	0.93		0.0208	0.0677	0.1087	0.057	0.3134	0.3085	0.0784	0.0507	0.6361	0.3664	0.2793	0.498	0.0249	0.0524		0.973	1.1801	0.7332	1.0547	1.0409	0.8687	0.8292	1.0904		100	100	100	100		Carbohydrate	Aminosugar Metabolism
	1238			N-acetylglucosaminylasparagine	LC/MS pos early	48149	C04540	HMDB00489	123826					0.71	1.37	0.75	1.43		0.9042	0.4563	0.6928	0.2399	0.0017	0.0211	0.0328	0.0262	0.0076	0.0321	0.0115	0.1316	0.0225	0.0484		1.1263	0.8127	0.845	1.1648	0.9449	0.9779	0.9663	0.9563		100	100	100	100		Carbohydrate	Aminosugar Metabolism
	1239			erythronate*	LC/MS polar	42420		HMDB00613	2781043					1.09	0.81	1.18	0.87		0.5094	0.3389	0.8634	0.2842	0.1112	0.1924	0.2188	0.1103	0.2861	0.214	0.4701	0.5755	0.1244	0.1429		0.991	1.0869	1.167	0.9497	1.0223	1.0383	1.0617	0.9998		100	100	100	100		Carbohydrate	Aminosugar Metabolism
	1241			N-acetylglucosamine/N-acetylgalactosamine	LC/MS pos early	46539		HMDB00215	24139					0.76	1.24	0.55	0.89		0.6552	0.3889	3.0151e-05	0.0002	0.0012	0.019	6.2144e-06	9.8495e-05	0.1866	0.1652	0.0056	0.0797	0.0285	0.0577		1.3742	1.0429	0.7451	0.9295	1.1874	0.8277	1.0053	0.9776		100	100	100	100		Carbohydrate	Aminosugar Metabolism
	1242			N-glycolylneuraminate	LC/MS polar	37123	C03410	HMDB00833	123802					1.18	1.04	0.9	0.79		0.1902	0.2122	0.0439	0.0268	0.423	0.3562	0.3594	0.159	0.0436	0.0715	0.1304	0.3895	0.7116	0.413		1.0066	1.2061	0.9168	0.9442	1.0892	0.9208	0.9504	1.0553		100	100	100	100		Carbohydrate	Aminosugar Metabolism
	1247	Energy	TCA Cycle	citrate	LC/MS neg	1564	C00158	HMDB00094	311					0.61	0.41	0.4	0.26		0.0295	0.0825	0.0014	0.0018	0.4874	0.3857	0.0436	0.0325	0.0042	0.0254	0.2362	0.4841	0.049	0.0824		2.4496	1.6391	1.0118	0.4245	1.7625	0.5683	1.4163	0.7072		100	100	100	100		Energy	TCA Cycle
	1249			aconitate [cis or trans]	LC/MS neg	46173								0.55	0.76	0.39	0.53		0.2305	0.2346	0.0376	0.0239	0.6607	0.4556	0.0804	0.0519	0.2015	0.1745	0.235	0.4841	0.5897	0.3755		2.0593	1.3601	0.8218	0.9515	1.4364	0.6479	1.1998	0.7756		100	100	100	100		Energy	TCA Cycle
	1251			isocitrate	LC/MS pos early	12110	C00311	HMDB00193	1198					0.98	1.14	0.72	0.84		0.234	0.236	3.9912e-05	0.0002	0.1068	0.1888	0.0001	0.0005	0.0105	0.0375	0.7337	0.6659	0.0603	0.0947		1.1776	1.1447	0.8393	0.9567	1.1542	0.8952	0.9889	1.0448		100	100	100	100		Energy	TCA Cycle
	1253			alpha-ketoglutarate	LC/MS polar	528	C00026	HMDB00208	51					0.93	0.84	0.91	0.83		0.0852	0.1444	0.0609	0.0352	0.5017	0.3908	0.3726	0.1631	0.0666	0.0915	0.4134	0.5702	0.1025	0.1291		1.1207	1.0469	1.0273	0.8634	1.0722	0.9363	1.0656	0.9421		100	100	100	100		Energy	TCA Cycle
	1255			succinylcarnitine (C4-DC)	LC/MS pos early	37058		HMDB61717	71464481					0.83	1.08	1	1.31		0.694	0.401	0.3561	0.1472	0.3652	0.3354	0.9901	0.3301	0.1894	0.1661	0.346	0.5255	0.7195	0.4136		1.0502	0.8571	0.996	1.0889	0.8978	1.028	0.9885	0.9337		100	100	100	100		Energy	TCA Cycle
	1256			succinate	LC/MS polar	1437	C00042	HMDB00254	1110					0.98	0.94	0.99	0.95		0.5066	0.3389	0.675	0.2354	0.7581	0.4895	0.9386	0.3188	0.597	0.3518	0.7929	0.6804	0.505	0.3427		1.0322	1.0033	1.0479	0.9601	1.0152	0.9872	1.0236	0.9791		100	100	100	100		Energy	TCA Cycle
	1257			fumarate	LC/MS polar	1643	C00122	HMDB00134	444972					1.3	1.03	0.85	0.67		0.1241	0.1776	0.0082	0.0071	0.2184	0.2602	0.2457	0.1208	0.0065	0.0319	0.0507	0.2867	0.8162	0.4411		0.9826	1.2874	0.8674	0.8755	1.12	0.849	0.9054	1.0502		100	100	100	100		Energy	TCA Cycle
	1259			malate	LC/MS neg	1303	C00149	HMDB00156	525					1.49	1.07	1.04	0.75		0.0398	0.0944	0.237	0.1069	0.1326	0.2012	0.8087	0.2881	0.0575	0.0833	0.0135	0.1439	0.6564	0.3989		0.8521	1.2556	0.9093	0.9506	1.0252	0.9025	0.8562	1.0807		100	100	100	100		Energy	TCA Cycle
	1264			tricarballylate	LC/MS polar	15729	C19806	HMDB31193	14925					1.06	1.18	0.33	0.37		0.6366	0.3816	0.0004	0.0008	0.8312	0.5116	0.0053	0.0064	0.0068	0.0321	0.8492	0.6936	0.6379	0.3918		1.8812	1.6466	0.5249	0.7002	1.5861	0.5584	0.8901	0.995		100	100	100	100		Energy	TCA Cycle
	1269			2-methylcitrate/homocitrate	LC/MS neg	52282								1.01	1.4	0.83	1.14		0.0209	0.0677	0.6636	0.2327	0.0282	0.0873	0.0671	0.0453	0.1684	0.1558	0.9136	0.7128	0.0036	0.0153		1.0088	1.0101	0.8355	1.1578	1.0026	0.9733	0.9064	1.0765		100	100	100	100		Energy	TCA Cycle
	1271		Oxidative Phosphorylation	acetylphosphate	LC/MS polar	15488	C00227	HMDB01494	186					0.95	0.93	0.77	0.75		0.6197	0.3759	0.0386	0.0245	0.9259	0.5363	0.1561	0.0852	0.1057	0.1187	0.768	0.6744	0.6853	0.4072		1.1368	1.0909	0.8729	0.8501	1.0929	0.8286	0.9815	0.9227		100	100	100	60		Energy	Oxidative Phosphorylation
	1273			phosphate	LC/MS neg	42109	C00009	HMDB01429	1061					1	0.96	0.96	0.92		0.2892	0.2584	0.0059	0.0055	0.2885	0.2948	0.1687	0.0906	0.0068	0.0321	0.999	0.7285	0.1515	0.1586		1.0232	1.023	0.9834	0.9433	1.0227	0.9622	1.0024	0.9817		100	100	100	100		Energy	Oxidative Phosphorylation
	1275	Lipid	Fatty Acid Synthesis	malonylcarnitine	LC/MS pos early	37059		HMDB02095	22833583					1.11	1.04	1.45	1.36		0.4774	0.3306	0.0029	0.0032	0.7356	0.4816	0.0172	0.0156	0.0336	0.0604	0.4464	0.5702	0.7951	0.4385		0.7891	0.8814	1.1306	1.1849	0.817	1.1445	0.9341	1.001		100	100	100	100		Lipid	Fatty Acid Synthesis
	1277			2-methylmalonylcarnitine (C4-DC)	LC/MS pos early	35482		HMDB13133	53481628					1.12	0.42	3.51	1.31		0.2045	0.2215	0.018	0.0135	0.108	0.1894	0.009	0.0098	0.5008	0.3155	0.784	0.6779	0.0545	0.0888		0.4076	0.4674	2.3461	0.7285	0.4307	0.9244	0.7635	0.5214		20	20	75	40		Lipid	Fatty Acid Synthesis
	1296		Medium Chain Fatty Acid	caprate (10:0)	LC/MS neg	1642	C01571	HMDB00511	2969					0.99	1.07	0.98	1.07		0.8184	0.4292	0.8312	0.2767	0.7199	0.48	0.92	0.3158	0.6773	0.3772	0.9248	0.7136	0.6864	0.4072		1.0153	1.042	0.9951	1.0879	1	1.0243	0.9991	1.0252		100	100	100	100		Lipid	Medium Chain Fatty Acid
	1300			laurate (12:0)	LC/MS neg	1645	C02679	HMDB00638	3893					1.14	0.78	1.54	1.05		0.2799	0.2559	0.0006	0.001	0.0034	0.028	7.7306e-05	0.0003	0.5313	0.3261	0.1073	0.3661	0.0065	0.0209		0.8835	1.0147	1.3561	1.0519	0.9385	1.1913	1.0904	1.0254		100	100	100	100		Lipid	Medium Chain Fatty Acid
	1301			5-dodecenoate (12:1n7)	LC/MS neg	33968		HMDB00529	5312378					1.43	0.83	2.03	1.19		0.475	0.3306	0.0024	0.0027	0.0411	0.1086	0.0011	0.0018	0.3175	0.2298	0.0472	0.2748	0.3186	0.2545		0.6839	0.9719	1.379	1.1485	0.7916	1.2297	0.944	1.0312		100	100	100	100		Lipid	Medium Chain Fatty Acid
	1303		Long Chain Fatty Acid	myristate (14:0)	LC/MS neg	1365	C06424	HMDB00806	11005					1.44	0.49	4.28	1.45		0.2251	0.2321	1.1498e-05	0.0001	0.0017	0.0211	4.0816e-06	7.4661e-05	0.076	0.0994	0.0838	0.3355	0.0033	0.0146		0.635	0.9187	2.7035	1.2988	0.7309	1.8221	1.2627	1.0547		100	100	100	100		Lipid	Long Chain Fatty Acid
	1304			myristoleate (14:1n5)	LC/MS neg	32418	C08322	HMDB02000	5281119					1.87	0.64	4.81	1.65		0.609	0.3735	2.33e-05	0.0002	0.0071	0.0407	1.4706e-05	0.0001	0.0512	0.0783	0.0181	0.1683	0.0948	0.1238		0.3915	0.7586	1.9202	1.1637	0.5083	1.4313	0.8155	0.8921		100	100	100	100		Lipid	Long Chain Fatty Acid
	1307			pentadecanoate (15:0)	LC/MS neg	1361	C16537	HMDB00826	13849					1.05	0.66	1.64	1.03		0.0317	0.0866	0.0036	0.0037	0.0091	0.0462	0.0005	0.0011	0.7484	0.3959	0.6546	0.6343	0.0022	0.0114		0.8854	0.9341	1.4564	0.9571	0.8988	1.1696	1.1225	0.9365		100	100	100	100		Lipid	Long Chain Fatty Acid
	1308			palmitate (16:0)	LC/MS neg	1336	C00249	HMDB00220	985					1.12	0.78	1.95	1.37		0.4609	0.3285	3.8015e-05	0.0002	0.0541	0.1252	7.4946e-05	0.0003	0.0174	0.0447	0.3466	0.5255	0.0693	0.1036		0.7421	0.842	1.4456	1.1332	0.7763	1.2693	1.0253	0.9611		100	100	100	100		Lipid	Long Chain Fatty Acid
	1309			palmitoleate (16:1n7)	LC/MS neg	33447	C08362	HMDB03229	445638					1.84	0.6	5.69	1.87		0.8162	0.4292	5.9349e-05	0.0003	0.0202	0.0693	5.3002e-05	0.0003	0.0505	0.0776	0.0565	0.3039	0.1254	0.1431		0.4335	0.8	2.3032	1.3574	0.5234	1.7055	0.9212	0.969		100	100	100	100		Lipid	Long Chain Fatty Acid
	1311			margarate (17:0)	LC/MS neg	1121		HMDB02259	10465					0.88	0.54	1.84	1.13		0.0066	0.0332	0.0076	0.0067	0.0592	0.13	0.0031	0.0044	0.4613	0.3003	0.4306	0.5702	0.0028	0.0133		0.9617	0.8429	1.7742	0.9355	0.8749	1.2613	1.2668	0.8711		100	100	100	100		Lipid	Long Chain Fatty Acid
	1312			10-heptadecenoate (17:1n7)	LC/MS neg	33971		HMDB60038	5312435					1.36	0.5	4.54	1.66		0.2773	0.2559	3.8936e-05	0.0002	0.0117	0.0507	2.8173e-05	0.0002	0.0538	0.0795	0.2231	0.4773	0.015	0.0372		0.5835	0.794	2.5636	1.2388	0.6322	1.7336	1.1558	0.9482		100	100	100	100		Lipid	Long Chain Fatty Acid
	1314			stearate (18:0)	LC/MS neg	1358	C01530	HMDB00827	5281					0.89	0.77	1.36	1.17		0.0346	0.0914	0.013	0.0105	0.3847	0.3459	0.0221	0.0192	0.1815	0.164	0.3142	0.5117	0.0429	0.0776		0.9316	0.8365	1.2566	0.9673	0.8687	1.094	1.0721	0.8864		100	100	100	100		Lipid	Long Chain Fatty Acid
	1316			oleate/vaccenate (18:1)	LC/MS neg	52285								1.25	0.72	2.82	1.62		0.6855	0.3986	5.4523e-05	0.0003	0.0614	0.1329	0.0001	0.0004	0.0209	0.0472	0.2592	0.498	0.115	0.1386		0.6233	0.7815	1.7008	1.2106	0.6625	1.4174	0.9968	0.942		100	100	100	100		Lipid	Long Chain Fatty Acid
	1323			nonadecanoate (19:0)	LC/MS neg	1356	C16535	HMDB00772	12591					0.76	0.74	0.98	0.96		0.0394	0.0944	0.7915	0.2675	0.9274	0.5363	0.9051	0.3115	0.7956	0.4068	0.1355	0.397	0.1272	0.1443		1.2726	0.9625	1.2781	0.9081	1.0771	1.0413	1.2204	0.9191		100	100	100	100		Lipid	Long Chain Fatty Acid
	1324			10-nonadecenoate (19:1n9)	LC/MS neg	33972		HMDB13622	5312513					1.17	0.53	3.4	1.55		0.1897	0.2122	0.0002	0.0005	0.0368	0.1026	0.0002	0.0006	0.0855	0.1061	0.5138	0.5947	0.0236	0.05		0.7017	0.841	2.3902	1.2264	0.7205	1.6528	1.2284	0.9694		100	100	100	100		Lipid	Long Chain Fatty Acid
	1327			arachidate (20:0)	LC/MS neg	1118	C06425	HMDB02212	10467					1.08	0.48	2.4	1.06		0.0502	0.1059	0.0089	0.0075	0.0192	0.0686	0.0015	0.0025	0.7833	0.4045	0.7243	0.6617	0.0052	0.0182		0.8797	0.9715	2.2283	1.0238	0.8962	1.4302	1.3359	0.9594		100	100	100	100		Lipid	Long Chain Fatty Acid
	1330			eicosenoate (20:1)	LC/MS neg	33587	C16526	HMDB02231	5282768					1.36	0.58	4.58	1.95		0.5418	0.3468	3.5597e-05	0.0002	0.0387	0.1072	5.7081e-05	0.0003	0.0213	0.0473	0.2503	0.4931	0.0657	0.0997		0.5197	0.7402	2.4567	1.3336	0.5755	1.717	1.0544	0.9371		100	100	100	100		Lipid	Long Chain Fatty Acid
	1334			behenate (22:0)*	LC/MS neg	12125	C08281	HMDB00944	8215					0.99	0.59	1.18	0.7		0.0297	0.0825	0.4027	0.1623	0.0328	0.0977	0.322	0.1467	0.0334	0.0604	0.9713	0.7263	0.0052	0.0182		1.2039	1.1951	1.4187	0.8361	1.173	1.0651	1.2787	0.977		100	100	100	100		Lipid	Long Chain Fatty Acid
	1335			erucate (22:1n9)	LC/MS neg	1552	C08316	HMDB02068	5281116					1.38	0.58	2.55	1.07		0.4654	0.3291	0.0038	0.0038	0.0097	0.0478	0.0005	0.0011	0.7426	0.3946	0.1277	0.3895	0.0222	0.0481		0.7385	1.0507	1.9336	1.0794	0.8456	1.3962	1.1479	1.0285		100	100	100	100		Lipid	Long Chain Fatty Acid
	1338			nervonate (24:1n9)*	LC/MS neg	52674	C08323	HMDB02368	5281120					1.09	0.66	1.14	0.69		0.2167	0.2263	0.3475	0.1448	0.0613	0.1329	0.4804	0.1987	0.0455	0.0731	0.6008	0.6078	0.0379	0.0707		1.145	1.2546	1.3185	0.8467	1.1614	1.0301	1.1846	1.01		100	100	100	100		Lipid	Long Chain Fatty Acid
	1342		Polyunsaturated Fatty Acid (n3 and n6)	heneicosapentaenoate (21:5n3)	LC/MS neg	57658			11998573					1.15	0.39	3.92	1.31		0.0501	0.1059	0.0007	0.0011	0.0118	0.0507	0.0002	0.0006	0.3184	0.2299	0.5993	0.6078	0.0037	0.0153		0.7837	0.9284	2.8314	1.1599	0.7752	1.7563	1.43	0.952		100	100	100	100		Lipid	Polyunsaturated Fatty Acid (n3 and n6)
	1343			tetradecadienoate (14:2)*	LC/MS neg	62850		HMDB00560	5312409					1	1.22	1.08	1.31		0.3753	0.2973	0.1389	0.0701	0.3877	0.3464	0.6501	0.2474	0.094	0.112	0.9862	0.7272	0.2343	0.2126		0.9403	0.9633	1.0077	1.2621	0.929	1.105	0.9631	1.0659		100	100	100	100		Lipid	Polyunsaturated Fatty Acid (n3 and n6)
	1344			hexadecadienoate (16:2n6)	LC/MS neg	57652		HMDB00477						1.19	0.56	2.53	1.2		0.1135	0.1696	0.0003	0.0007	0.0072	0.0409	8.8416e-05	0.0004	0.291	0.2163	0.3147	0.5117	0.0049	0.0179		0.7513	0.9137	1.8727	1.0458	0.7958	1.3861	1.1621	0.9492		100	100	100	100		Lipid	Polyunsaturated Fatty Acid (n3 and n6)
	1345			hexadecatrienoate (16:3n3)	LC/MS neg	57651			5312428					1.44	0.43	2.84	0.86		0.1317	0.1828	0.0085	0.0072	0.0011	0.0179	0.0002	0.0006	0.4683	0.3015	0.0939	0.3434	0.0015	0.0088		0.7832	1.241	2.2959	0.9667	0.9323	1.4579	1.3115	1.0363		100	100	100	100		Lipid	Polyunsaturated Fatty Acid (n3 and n6)
	1349			stearidonate (18:4n3)	LC/MS neg	33969	C16300	HMDB06547	5312508					1.14	0.39	2.39	0.81		0.0034	0.0225	0.0129	0.0105	0.0004	0.0125	0.0001	0.0005	0.2172	0.1835	0.4314	0.5702	5.6091e-05	0.0011		0.9988	1.141	2.3706	0.9106	1.0345	1.4408	1.4975	0.9953		100	100	100	100		Lipid	Polyunsaturated Fatty Acid (n3 and n6)
	1350			eicosapentaenoate (EPA; 20:5n3)	LC/MS neg	18467	C06428	HMDB01999	446284					1.28	0.5	2.74	1.08		0.1545	0.1925	0.0022	0.0026	0.0063	0.0385	0.0003	0.0008	0.7152	0.3877	0.2411	0.4888	0.0058	0.0194		0.7484	1.0253	2.0284	1.0385	0.828	1.4234	1.2121	0.9723		100	100	100	100		Lipid	Polyunsaturated Fatty Acid (n3 and n6)
	1351			docosapentaenoate (n3 DPA; 22:5n3)	LC/MS neg	32504	C16513	HMDB06528	6441454					1.15	0.45	3.78	1.48		0.0535	0.1104	6.2718e-05	0.0003	0.0092	0.0462	3.3631e-05	0.0002	0.0885	0.1079	0.5257	0.5952	0.0033	0.0146		0.6453	0.7643	2.3903	1.1124	0.667	1.5766	1.2085	0.8701		100	100	100	100		Lipid	Polyunsaturated Fatty Acid (n3 and n6)
	1352			docosahexaenoate (DHA; 22:6n3)	LC/MS neg	44675	C06429	HMDB02183	445580					0.87	0.79	1.52	1.39		0.076	0.1369	0.0018	0.0023	0.6529	0.4541	0.0107	0.0108	0.0286	0.0547	0.3082	0.5102	0.125	0.1431		0.8898	0.7743	1.3177	1.0465	0.8051	1.1709	1.067	0.8835		100	100	100	100		Lipid	Polyunsaturated Fatty Acid (n3 and n6)
	1353			docosatrienoate (22:3n3)	LC/MS neg	32417	C16534	HMDB02823	5312556					1.23	0.89	1.48	1.07		0.7666	0.4177	0.1453	0.0723	0.3004	0.3034	0.0932	0.0581	0.7401	0.3938	0.3322	0.5218	0.6043	0.3806		0.8328	1.0334	1.3111	1.0891	0.8971	1.1305	0.9844	1.0302		100	100	100	100		Lipid	Polyunsaturated Fatty Acid (n3 and n6)
	1356			nisinate (24:6n3)	LC/MS neg	57810		HMDB02007	11792612					1.26	1.04	1.5	1.23		0.262	0.2462	0.0193	0.0142	0.4063	0.3513	0.0305	0.025	0.2175	0.1835	0.1616	0.4246	0.8336	0.446		0.6936	0.8629	0.9919	1.0318	0.7419	1.0064	0.8075	0.9247		100	100	100	100		Lipid	Polyunsaturated Fatty Acid (n3 and n6)
	1357			linoleate (18:2n6)	LC/MS neg	1105	C01595	HMDB00673	5280450					1.02	0.71	1.81	1.26		0.1131	0.1696	0.0006	0.001	0.0751	0.1496	0.0007	0.0013	0.0996	0.1162	0.8694	0.7019	0.026	0.0534		0.8568	0.8781	1.5299	1.0837	0.8472	1.2771	1.1267	0.9603		100	100	100	100		Lipid	Polyunsaturated Fatty Acid (n3 and n6)
	1359			linolenate [alpha or gamma; (18:3n3 or 6)]	LC/MS neg	34035	C06426	HMDB03073	5280934					1.26	0.5	3.12	1.23		0.107	0.1643	0.0002	0.0004	0.0036	0.0287	3.4511e-05	0.0002	0.2764	0.2103	0.225	0.4773	0.0029	0.0137		0.7178	0.9363	2.2145	1.0897	0.7803	1.5309	1.2268	0.9737		100	100	100	100		Lipid	Polyunsaturated Fatty Acid (n3 and n6)
	1361			dihomo-linolenate (20:3n3 or n6)	LC/MS neg	35718	C03242	HMDB02925	5280581					1.16	0.85	1.91	1.41		0.935	0.4645	0.0001	0.0004	0.131	0.2008	0.0003	0.0008	0.0202	0.0468	0.287	0.498	0.2662	0.2274		0.6792	0.7896	1.2756	1.081	0.7133	1.1681	0.9164	0.9092		100	100	100	100		Lipid	Polyunsaturated Fatty Acid (n3 and n6)
	1362			arachidonate (20:4n6)	LC/MS neg	1110	C00219	HMDB01043	444899					0.91	0.95	1.12	1.16		0.3346	0.2823	0.0995	0.0531	0.7954	0.4977	0.3215	0.1467	0.1616	0.1526	0.3726	0.5442	0.6218	0.3865		0.9641	0.8818	1.0695	1.0141	0.909	1.0356	1.0068	0.9349		100	100	100	100		Lipid	Polyunsaturated Fatty Acid (n3 and n6)
	1363			adrenate (22:4n6)	LC/MS neg	32980	C16527	HMDB02226	5497181					1	0.72	1.86	1.34		0.1731	0.1988	0.0012	0.0017	0.1822	0.239	0.0022	0.0034	0.0803	0.1021	0.9818	0.7272	0.0709	0.1039		0.8231	0.8174	1.4804	1.0692	0.7908	1.2492	1.0792	0.9153		100	100	100	100		Lipid	Polyunsaturated Fatty Acid (n3 and n6)
	1364			docosapentaenoate (n6 DPA; 22:5n6)	LC/MS neg	37478	C16513	HMDB01976	6441454					1.1	1.1	0.98	0.98		0.4247	0.3193	0.8509	0.2817	0.9947	0.5533	0.8936	0.3097	0.8949	0.4358	0.5619	0.5952	0.578	0.3741		0.9152	1.0037	0.9039	0.9605	0.9307	0.9096	0.8759	0.9664		100	100	100	100		Lipid	Polyunsaturated Fatty Acid (n3 and n6)
	1365			docosadienoate (22:2n6)	LC/MS neg	32415	C16533	HMDB61714	5282807					1.11	0.77	1.42	0.98		0.5086	0.3389	0.1621	0.0795	0.1228	0.1955	0.0497	0.0361	0.906	0.4382	0.4956	0.5899	0.1329	0.1473		0.9654	1.0733	1.3817	1.0343	0.9908	1.1702	1.1189	1.0363		100	100	100	100		Lipid	Polyunsaturated Fatty Acid (n3 and n6)
	1366			dihomo-linoleate (20:2n6)	LC/MS neg	17805	C16525	HMDB05060	6439848					1.12	0.65	2.7	1.57		0.2149	0.2263	2.5605e-05	0.0002	0.0413	0.1086	4.7233e-05	0.0003	0.0156	0.0433	0.5049	0.5916	0.0285	0.0577		0.6844	0.7865	1.8608	1.1921	0.7098	1.4619	1.1016	0.9419		100	100	100	100		Lipid	Polyunsaturated Fatty Acid (n3 and n6)
	1369			docosatrienoate (22:3n6)*	LC/MS neg	57467								1.31	0.72	4.94	2.72		0.9058	0.4563	8.2675e-05	0.0003	0.2397	0.2735	0.0004	0.001	0.009	0.0348	0.4336	0.5702	0.3701	0.2772		0.4794	0.6702	2.5431	1.8054	0.5199	1.9069	1.0104	0.9812		100	100	100	100		Lipid	Polyunsaturated Fatty Acid (n3 and n6)
	1425		Fatty Acid, Branched	(14 or 15)-methylpalmitate (a17:0 or i17:0)	LC/MS neg	38768			17903417					0.98	0.56	2.26	1.3		0.036	0.0914	0.0008	0.0012	0.0493	0.1174	0.0006	0.0012	0.155	0.1486	0.9063	0.7121	0.0081	0.0238		0.8212	0.8187	1.8672	1.0439	0.7932	1.362	1.2057	0.896		100	100	100	100		Lipid	Fatty Acid, Branched
	1429			(16 or 17)-methylstearate (a19:0 or i19:0)	LC/MS neg	38296		HMDB37397	3083779					0.87	0.64	1.45	1.07		0.0194	0.065	0.0677	0.0383	0.2043	0.2509	0.0387	0.0299	0.6466	0.3695	0.3615	0.5378	0.0161	0.0388		1.0296	0.907	1.534	0.9463	0.944	1.1773	1.221	0.9102		100	100	100	100		Lipid	Fatty Acid, Branched
	1445		Fatty Acid, Dicarboxylate	glutarate (C5-DC)	LC/MS polar	396	C00489	HMDB00661	743					1.29	1.36	0.99	1.04		0.1077	0.1643	0.9231	0.2974	0.8751	0.5201	0.9667	0.3257	0.8533	0.4256	0.276	0.498	0.2181	0.2038		0.8778	1.1663	0.9431	1.2375	0.987	1.0029	0.8659	1.1432		100	100	100	100		Lipid	Fatty Acid, Dicarboxylate
	1448			3-methylglutarate/2-methylglutarate	LC/MS polar	54676		HMDB00752						0.73	0.88	0.74	0.89		0.1346	0.1833	0.1389	0.0701	0.5033	0.3908	0.1431	0.0795	0.5323	0.3262	0.1192	0.3854	0.5473	0.3621		1.3387	0.9515	0.9526	0.8851	1.0962	0.8853	1.0976	0.8841		100	100	100	100		Lipid	Fatty Acid, Dicarboxylate
	1449			2-hydroxyglutarate	LC/MS polar	37253	C02630	HMDB0059655	43					0.63	1.24	0.48	0.94		0.2242	0.2319	0.0009	0.0013	0.003	0.027	9.4194e-05	0.0004	0.6614	0.3725	0.0033	0.0587	0.1412	0.1519		1.5601	0.9724	0.7634	0.9246	1.2172	0.8204	1.0615	0.9407		100	100	100	100		Lipid	Fatty Acid, Dicarboxylate
	1451			adipate (C6-DC)	LC/MS polar	21134	C06104	HMDB00448	196					0.93	1.34	0.74	1.06		0.3203	0.2752	0.2632	0.1158	0.1132	0.1924	0.0695	0.0465	0.7102	0.3873	0.6403	0.6274	0.0823	0.1153		1.0738	1.0102	0.8134	1.073	1.0265	0.9052	0.9118	1.019		100	100	100	100		Lipid	Fatty Acid, Dicarboxylate
	1453			2-hydroxyadipate	LC/MS polar	31934	C02360	HMDB00321	193530					1.05	0.68	0.67	0.43		0.309	0.2685	0.0015	0.002	0.1889	0.2423	0.1084	0.0649	0.0017	0.0154	0.8169	0.6875	0.1158	0.1386		1.3471	1.4602	0.9005	0.6192	1.3315	0.714	1.0615	0.8956		100	100	100	100		Lipid	Fatty Acid, Dicarboxylate
	1454			3-hydroxyadipate*	LC/MS polar	62069		HMDB00345	151913					0.76	0.84	0.63	0.69		0.0361	0.0914	0.0007	0.0012	0.6185	0.4415	0.0053	0.0064	0.016	0.0434	0.0585	0.3043	0.2369	0.2137		1.3872	1.0387	0.8724	0.7468	1.1891	0.7859	1.0819	0.8638		100	100	100	100		Lipid	Fatty Acid, Dicarboxylate
	1455			3-methyladipate	LC/MS polar	36749		HMDB00555	12292					1.58	2.28	0.27	0.4		0.0222	0.07	0.0005	0.0009	0.4762	0.3824	0.003	0.0043	0.017	0.0446	0.2049	0.4698	0.0396	0.0731		1.5613	2.0795	0.3615	0.787	1.5371	0.5064	0.6402	1.2159		100	100	75	100		Lipid	Fatty Acid, Dicarboxylate
	1457			maleate	LC/MS polar	20676	C01384	HMDB00176	444266					1.23	1.04	1.03	0.87		0.1233	0.1771	0.4345	0.1713	0.2731	0.2881	0.8212	0.2909	0.1776	0.1622	0.0617	0.3117	0.7383	0.4205		0.9248	1.1418	0.954	0.9885	1.0188	0.9599	0.9308	1.0506		100	100	100	100		Lipid	Fatty Acid, Dicarboxylate
	1458			pimelate (C7-DC)	LC/MS polar	15704	C02656	HMDB00857	385					1.08	0.77	1.2	0.85		0.5439	0.3468	0.9425	0.3012	0.28	0.2917	0.4247	0.1807	0.457	0.2997	0.7207	0.6599	0.2499	0.2199		1.0054	1.0758	1.3957	0.9251	1.0281	1.0395	1.0832	0.9867		100	100	100	100		Lipid	Fatty Acid, Dicarboxylate
	1461			suberate (C8-DC)	LC/MS polar	15730	C08278	HMDB00893	10457					1	1.11	0.9	1		0.6883	0.3996	0.6795	0.2363	0.6863	0.4675	0.5754	0.2278	0.9946	0.4632	0.9983	0.7285	0.581	0.3748		1.05	1.0883	1.0038	1.0623	1.0444	0.9892	0.99	1.0435		100	100	100	100		Lipid	Fatty Acid, Dicarboxylate
	1464			azelate (C9-DC)	LC/MS neg	18362	C08261	HMDB00784	2266					1	0.61	1.52	0.93		0.063	0.1199	0.1772	0.085	0.0621	0.1331	0.0324	0.026	0.6684	0.3751	0.9957	0.7285	0.0144	0.0363		0.9842	0.983	1.6306	0.911	0.9721	1.1551	1.1975	0.9377		100	100	100	100		Lipid	Fatty Acid, Dicarboxylate
	1466			sebacate (C10-DC)	LC/MS polar	32398	C08277	HMDB00792	5192					1.15	0.95	1.09	0.89		0.6548	0.3889	0.8939	0.2905	0.3259	0.3156	0.5544	0.2222	0.4146	0.28	0.3003	0.5037	0.706	0.4124		0.9742	1.1313	1.08	1.0255	1.0388	1.0251	1.0092	1.0552		100	100	100	100		Lipid	Fatty Acid, Dicarboxylate
	1468			dodecadienoate (12:2)*	LC/MS neg	62276								1.1	0.97	0.89	0.79		0.7123	0.4046	0.0668	0.0379	0.4966	0.3897	0.3933	0.1704	0.0704	0.0942	0.4465	0.5702	0.8284	0.4445		0.9593	1.0612	0.8704	0.8493	1.0024	0.8392	0.9018	0.9328		100	100	100	100		Lipid	Fatty Acid, Dicarboxylate
	1470			dodecanedioate (C12-DC)	LC/MS neg	32388	C02678	HMDB00623	12736					0.98	0.85	1.06	0.92		0.4306	0.3193	0.9274	0.298	0.5255	0.3985	0.7071	0.2618	0.5962	0.3518	0.9088	0.7128	0.3316	0.2602		0.9821	0.9849	1.0616	0.9097	0.9655	0.9557	1.0042	0.9189		100	100	100	80		Lipid	Fatty Acid, Dicarboxylate
	1471			3-hydroxydodecanedioate*	LC/MS neg	62915		HMDB00413	16663321					1.05	0.78	1.1	0.82		0.18	0.2051	0.4639	0.18	0.0575	0.1294	0.3839	0.1666	0.0586	0.0834	0.6422	0.6281	0.031	0.0611		0.9858	1.0193	1.0793	0.8349	0.9926	0.9401	1.0164	0.9181		80	100	100	100		Lipid	Fatty Acid, Dicarboxylate
	1473			tetradecanedioate (C14-DC)	LC/MS neg	35669		HMDB00872	13185					1.26	1.14	1.34	1.21		0.0229	0.071	0.0035	0.0037	0.4843	0.3857	0.0118	0.0114	0.0645	0.09	0.0316	0.2185	0.2309	0.2111		0.8143	1.0194	1.0895	1.2532	0.9042	1.1557	0.9342	1.1185		100	100	100	100		Lipid	Fatty Acid, Dicarboxylate
	1475			hexadecanedioate (C16-DC)	LC/MS neg	35678	C19615	HMDB00672	10459					1	0.75	1.15	0.86		0.2675	0.25	0.9728	0.3085	0.2537	0.2819	0.4408	0.1847	0.3873	0.2656	0.9798	0.7272	0.1289	0.145		1.0415	1.0326	1.2803	0.9141	1.0288	1.0244	1.1013	0.957		100	100	100	100		Lipid	Fatty Acid, Dicarboxylate
	1477			hexadecenedioate (C16:1-DC)*	LC/MS neg	61862								1.48	0.88	1.92	1.14		0.1715	0.1979	0.0007	0.0011	0.0129	0.0543	0.0002	0.0006	0.3041	0.2232	0.0073	0.0967	0.3559	0.2712		0.6408	0.9491	1.2262	1.0995	0.77	1.1425	0.8779	1.0021		100	100	100	100		Lipid	Fatty Acid, Dicarboxylate
	1480			octadecenedioate (C18:1-DC)*	LC/MS neg	61861								1.13	0.48	1.89	0.8		0.0053	0.0284	0.044	0.0268	0.0004	0.0125	0.0003	0.0008	0.1088	0.1206	0.365	0.5387	8.0019e-05	0.0013		0.9149	1.0202	1.7324	0.8204	0.9517	1.172	1.2322	0.9052		100	100	100	100		Lipid	Fatty Acid, Dicarboxylate
	1531		Fatty Acid, Amino	2-aminoheptanoate	LC/MS pos early	43761			227939					0.68	1.01	0.71	1.07		0.1475	0.1891	0.2794	0.1215	0.1215	0.1954	0.0769	0.05	0.7105	0.3873	0.0356	0.2341	0.9384	0.4723		1.2491	0.8847	0.9366	0.9072	1.0252	0.8938	1.0508	0.8719		100	100	75	100		Lipid	Fatty Acid, Amino
	1550		Fatty Acid Metabolism (also BCAA Metabolism)	butyrylglycine	LC/MS neg	31850		HMDB00808	88412					0.15	0.25	0.63	1.07		1.8366e-08	1.0982e-06	0.2093	0.0968	0.1015	0.1829	0.053	0.0378	0.7566	0.399	1.6291e-07	1.5191e-05	1.6667e-05	0.0007		4.1719	0.6504	2.7207	0.6962	1.5959	1.3065	3.2868	0.6344		100	100	100	100		Lipid	Fatty Acid Metabolism (also BCAA Metabolism)
	1552			propionylcarnitine (C3)	LC/MS pos early	32452	C03017	HMDB00824	107738					0.85	0.67	1.21	0.96		0.1666	0.1959	0.7131	0.2451	0.5578	0.4158	0.5133	0.2094	0.8721	0.43	0.5428	0.5952	0.1786	0.1775		1.1796	1.0785	1.5636	0.9635	1.0547	1.1349	1.2611	0.9492		100	100	100	100		Lipid	Fatty Acid Metabolism (also BCAA Metabolism)
	1553			propionylglycine	LC/MS neg	31932		HMDB00783	98681					0.22	0.58	0.52	1.36		9.4958e-07	2.697e-05	0.1942	0.0917	0.002	0.0216	0.0033	0.0045	0.1051	0.1185	4.0495e-07	2.832e-05	0.0111	0.0302		2.1023	0.4687	1.0987	0.6815	0.981	0.8235	1.4982	0.5392		100	40	100	80		Lipid	Fatty Acid Metabolism (also BCAA Metabolism)
	1555			methylmalonate (MMA)	LC/MS polar	1496	C02170	HMDB00202	487					0.97	1.49	0.52	0.8		0.2149	0.2263	0.0067	0.006	0.1466	0.214	0.0058	0.0069	0.2578	0.2022	0.8658	0.7019	0.0712	0.1039		1.3447	1.2963	0.6774	1.0166	1.2624	0.8091	0.9222	1.1076		100	100	100	100		Lipid	Fatty Acid Metabolism (also BCAA Metabolism)
	1565		Fatty Acid Metabolism(Acyl Glycine)	isocaproylglycine	LC/MS neg	61789								0.35	0.42	0.79	0.95		3.6367e-06	8.9517e-05	0.3193	0.1364	0.5075	0.3926	0.2585	0.1259	0.8014	0.4081	4.4622e-05	0.0018	0.0005	0.0043		1.615	0.586	1.3137	0.5418	0.9366	0.8139	1.4162	0.5383		100	100	100	100		Lipid	Fatty Acid Metabolism(Acyl Glycine)
	1567			valerylglycine	LC/MS neg	36768		HMDB00927	4737557					0.25	0.47	0.6	1.1		2.8711e-07	9.6371e-06	0.1035	0.055	0.0248	0.0798	0.0109	0.0109	0.5878	0.3494	6.5028e-07	4.0423e-05	0.0006	0.0048		2.4619	0.6303	1.4997	0.7201	1.2319	0.996	1.8924	0.6484		100	100	100	100		Lipid	Fatty Acid Metabolism(Acyl Glycine)
	1568			hexanoylglycine	LC/MS neg	35436		HMDB00701	99463					0.18	0.46	0.41	1.02		6.1269e-08	2.8277e-06	0.0031	0.0033	0.0022	0.0222	0.0002	0.0006	0.9048	0.4382	5.9689e-08	6.6788e-06	0.0007	0.0048		3.271	0.6277	1.3344	0.6328	1.3888	0.8936	2.063	0.6015		100	100	100	100		Lipid	Fatty Acid Metabolism(Acyl Glycine)
	1569			4-methylhexanoylglycine	LC/MS neg	62736								0.5	0.49	1.33	1.28		0.0002	0.0033	0.0944	0.0507	0.9047	0.5296	0.2097	0.1072	0.244	0.1952	0.004	0.0665	0.0043	0.0166		1.1499	0.6055	1.5492	0.7385	0.7946	1.0342	1.2892	0.6374		100	100	100	100		Lipid	Fatty Acid Metabolism(Acyl Glycine)
	1572			3,4-methylene heptanoylglycine	LC/MS neg	55012								2.35	2.09	1.07	0.95		0.0004	0.0048	0.9598	0.3054	0.7399	0.4822	0.7927	0.2835	0.8372	0.4204	0.003	0.0565	0.0118	0.0316		0.647	1.5661	0.7092	1.4757	0.954	0.9627	0.6439	1.4264		80	100	100	100		Lipid	Fatty Acid Metabolism(Acyl Glycine)
	1573			N-octanoylglycine	LC/MS neg	43502		HMDB00832	84290					0.26	0.65	0.39	0.96		0.0004	0.0045	0.0219	0.0156	0.0343	0.1008	0.0043	0.0056	0.8701	0.4299	0.0002	0.0048	0.1468	0.1554		2.7266	0.7283	1.053	0.7744	1.3494	0.8221	1.6377	0.6773		100	100	100	100		Lipid	Fatty Acid Metabolism(Acyl Glycine)
	1585		Fatty Acid Metabolism(Acyl Carnitine)	acetylcarnitine (C2)	LC/MS pos early	32198	C02571	HMDB00201	1					0.81	0.47	1.74	1.02		0.0542	0.1111	0.2338	0.106	0.2652	0.2872	0.1201	0.0693	0.9524	0.454	0.5076	0.5916	0.0414	0.0754		1.0846	0.9752	2.3439	0.8664	0.9333	1.2448	1.3736	0.8459		100	100	100	100		Lipid	Fatty Acid Metabolism(Acyl Carnitine)
	1587			(R)-3-hydroxybutyrylcarnitine	LC/MS pos early	43264		HMDB13127	53481617					0.59	0.5	1.73	1.47		0.0003	0.0042	0.0028	0.0032	0.5401	0.4051	0.0115	0.0112	0.0492	0.0766	0.011	0.1304	0.0026	0.0127		1.222	0.7082	2.0149	1.0427	0.8908	1.4227	1.5237	0.8317		100	100	100	100		Lipid	Fatty Acid Metabolism(Acyl Carnitine)
	1588			(S)-3-hydroxybutyrylcarnitine	LC/MS pos early	52984		HMDB13127						0.87	0.57	2.14	1.4		0.0326	0.0884	0.002	0.0024	0.1708	0.2304	0.0029	0.0042	0.1143	0.1252	0.5145	0.5947	0.0198	0.0445		0.867	0.8425	1.8851	1.0805	0.8068	1.3965	1.2616	0.8931		100	100	100	100		Lipid	Fatty Acid Metabolism(Acyl Carnitine)
	1591			3-hydroxyhexanoylcarnitine (1)	LC/MS pos early	62557								0.89	0.53	1.55	0.93		0.0103	0.0457	0.1753	0.0845	0.0641	0.1354	0.0328	0.0262	0.6806	0.3777	0.506	0.5916	0.004	0.0161		0.937	0.8714	1.4388	0.7905	0.8724	1.0472	1.1537	0.7918		100	80	100	100		Lipid	Fatty Acid Metabolism(Acyl Carnitine)
	1592			3-hydroxyhexanoylcarnitine (2)	LC/MS pos early	62556								0.78	0.58	1.55	1.15		0.0891	0.1482	0.2074	0.0961	0.5117	0.3931	0.1917	0.1006	0.6448	0.369	0.4168	0.5702	0.1077	0.133		0.8499	0.7514	1.3305	0.8505	0.7396	0.9889	1.0449	0.6999		100	80	100	100		Lipid	Fatty Acid Metabolism(Acyl Carnitine)
	1604			palmitoylcarnitine (C16)	LC/MS pos late	44681	C02990	HMDB00222	461					0.71	1.19	0.84	1.42		0.497	0.3367	0.4666	0.1807	0.0487	0.1173	0.3519	0.157	0.0523	0.0788	0.056	0.3039	0.3352	0.2611		1.106	0.7818	0.9427	1.136	0.9122	0.9995	0.9964	0.915		100	100	75	100		Lipid	Fatty Acid Metabolism(Acyl Carnitine)
	1606			stearoylcarnitine (C18)	LC/MS pos late	34409		HMDB00848	6426855					0.63	0.71	1.3	1.46		0.0844	0.1443	0.1557	0.0769	0.7824	0.4963	0.4174	0.1783	0.2151	0.1828	0.1415	0.4002	0.2987	0.2462		0.8758	0.5009	1.1263	0.7907	0.6197	0.8545	0.8875	0.5966		60	20	75	80		Lipid	Fatty Acid Metabolism(Acyl Carnitine)
	1607			linoleoylcarnitine (C18:2)*	LC/MS pos late	46223		HMDB06469	6450015					0.87	1.32	0.64	0.97		0.5139	0.3407	0.0402	0.0252	0.0644	0.1354	0.0107	0.0108	0.8579	0.4266	0.3485	0.527	0.087	0.1194		1.2967	1.0974	0.7961	1.0722	1.1585	0.9142	0.9935	1.066		100	100	75	100		Lipid	Fatty Acid Metabolism(Acyl Carnitine)
	1610			oleoylcarnitine (C18:1)	LC/MS pos late	35160		HMDB05065	6441392					1.43	1.26	2.09	1.84		0.0079	0.0379	4.0216e-06	7.3761e-05	0.5175	0.3943	9.0501e-05	0.0004	0.0003	0.0066	0.0159	0.1591	0.1197	0.1395		0.5122	0.7469	1.0683	1.3927	0.6096	1.1975	0.7376	0.9897		20	100	100	100		Lipid	Fatty Acid Metabolism(Acyl Carnitine)
	1613			adipoylcarnitine (C6-DC)	LC/MS pos early	52988		HMDB61677	71296139					1.16	1.18	1.74	1.78		0.3654	0.2951	0.0043	0.0043	0.9557	0.5453	0.0384	0.0299	0.025	0.0511	0.5324	0.5952	0.5068	0.3433		0.7925	0.9774	1.4039	1.7472	0.8387	1.4766	1.0287	1.2038		100	100	100	100		Lipid	Fatty Acid Metabolism(Acyl Carnitine)
	1614			pimeloylcarnitine/3-methyladipoylcarnitine (C7-DC)	LC/MS pos early	53224								1.88	2.24	0.45	0.53		0.0292	0.0825	0.029	0.0195	0.7723	0.4942	0.0823	0.0529	0.1431	0.1408	0.1438	0.4002	0.0827	0.1153		0.9915	1.6138	0.4691	0.8368	1.0751	0.5234	0.5237	1.0745		100	100	100	100		Lipid	Fatty Acid Metabolism(Acyl Carnitine)
	1617			suberoylcarnitine (C8-DC)	LC/MS pos early	52990								1.7	2.43	1.5	2.15		0.0057	0.029	0.0173	0.0133	0.424	0.3562	0.2224	0.1117	0.0223	0.0486	0.1001	0.3481	0.014	0.0355		0.5993	1.0641	1.0492	2.174	0.741	1.3328	0.6975	1.416		60	100	75	100		Lipid	Fatty Acid Metabolism(Acyl Carnitine)
	1623			arachidoylcarnitine (C20)*	LC/MS pos late	57513		HMDB06460						0.88	1.08	1.23	1.5		0.8737	0.4474	0.0484	0.029	0.4878	0.3857	0.3389	0.1531	0.0546	0.0803	0.5342	0.5952	0.7109	0.413		0.9542	0.8318	1.194	1.3783	0.8829	1.1983	1.0405	1.0169		60	20	75	100		Lipid	Fatty Acid Metabolism(Acyl Carnitine)
	1624			arachidonoylcarnitine (C20:4)	LC/MS pos late	57518								1.09	1.46	0.94	1.26		0.0724	0.1324	0.4822	0.1856	0.254	0.2819	0.7535	0.2745	0.1849	0.1645	0.5945	0.6078	0.0489	0.0824		0.9116	1.0241	0.9054	1.2775	0.9486	1.0355	0.8813	1.1146		100	100	100	100		Lipid	Fatty Acid Metabolism(Acyl Carnitine)
	1626			behenoylcarnitine (C22)*	LC/MS pos late	57514								0.84	0.74	1.14	1		0.3348	0.2823	0.7993	0.2685	0.7904	0.4973	0.7211	0.2653	0.9933	0.4632	0.6045	0.6094	0.3976	0.2937		0.9859	0.908	1.0868	0.8451	0.8344	0.8879	0.9703	0.7636		100	80	100	80		Lipid	Fatty Acid Metabolism(Acyl Carnitine)
	1631			erucoylcarnitine (C22:1)*	LC/MS pos late	57525								1.07	0.95	3.58	3.16		0.973	0.4763	9.8033e-05	0.0003	0.7891	0.4973	0.0018	0.0028	0.0025	0.0196	0.8262	0.688	0.8723	0.4551		0.5535	0.5406	1.7849	1.8164	0.4901	1.65	0.8957	0.9029		80	80	100	100		Lipid	Fatty Acid Metabolism(Acyl Carnitine)
	1637			lignoceroylcarnitine (C24)*	LC/MS pos late	57515								0.84	0.56	1.03	0.69		0.0016	0.0128	0.0993	0.0531	0.0585	0.1294	0.8444	0.297	0.0142	0.0421	0.2098	0.4773	0.001	0.0066		1.2002	1.0137	1.2463	0.6924	1.0835	0.9115	1.2006	0.8226		100	100	100	80		Lipid	Fatty Acid Metabolism(Acyl Carnitine)
	1639			nervonoylcarnitine (C24:1)*	LC/MS pos late	57531								1.48	0.92	1.67	1.04		0.5003	0.3383	0.248	0.1104	0.3168	0.3111	0.145	0.08	0.905	0.4382	0.2275	0.4773	0.8159	0.4411		0.6042	0.9797	1.0426	0.9963	0.7025	0.9247	0.7448	0.8722		60	60	75	100		Lipid	Fatty Acid Metabolism(Acyl Carnitine)
	1647		Carnitine Metabolism	deoxycarnitine	LC/MS pos early	36747	C01181	HMDB01161	134					1.26	0.83	1.17	0.77		0.8367	0.4345	0.6453	0.2297	0.0585	0.1294	0.2953	0.1383	0.0864	0.1061	0.1207	0.3878	0.2259	0.2078		0.9547	1.2281	1.1315	0.937	1.0609	1.0114	1.0248	1.0469		100	100	100	100		Lipid	Carnitine Metabolism
	1648			carnitine	LC/MS pos early	15500	C00318	HMDB00062	10917					1.09	1.04	1.63	1.56		0.275	0.2557	6.8035e-07	3.819e-05	0.7075	0.4765	3.1019e-05	0.0002	4.4946e-05	0.0028	0.2867	0.498	0.6135	0.3832		0.8351	0.9086	1.3653	1.4286	0.8674	1.3852	1.061	1.1323		100	100	100	100		Lipid	Carnitine Metabolism
	1653		Ketone Bodies	3-hydroxybutyrate (BHBA)	LC/MS polar	542	C01089	HMDB00357	441					1.23	1.23	1.19	1.19		0.1226	0.1769	0.1861	0.0882	0.9964	0.5533	0.3545	0.1576	0.33	0.235	0.2503	0.4931	0.2799	0.2358		0.8655	1.0722	1.1241	1.2859	0.9555	1.1369	0.9406	1.1549		100	100	100	100		Lipid	Ketone Bodies
	1657		Fatty Acid Metabolism (Acyl Choline)	palmitoylcholine	LC/MS pos late	52944			151731					0.62	1.04	0.46	0.77		0.1473	0.1891	0.0026	0.003	0.0939	0.1748	0.0021	0.0033	0.2056	0.1768	0.0288	0.2118	0.8604	0.4517		1.7054	1.036	0.7639	0.7918	1.269	0.7535	1.0922	0.8756		100	100	100	100		Lipid	Fatty Acid Metabolism (Acyl Choline)
	1658			oleoylcholine	LC/MS pos late	53260								0.73	1.61	0.32	0.71		0.6126	0.3745	0.0002	0.0005	0.0197	0.0688	0.0001	0.0005	0.1208	0.128	0.148	0.4042	0.0484	0.0824		1.8406	1.336	0.6032	0.9052	1.4936	0.7107	0.9904	1.0718		100	100	100	100		Lipid	Fatty Acid Metabolism (Acyl Choline)
	1659			palmitoloelycholine	LC/MS pos late	53257								0.87	0.97	0.4	0.44		0.7138	0.4046	0.0016	0.0021	0.817	0.5053	0.0135	0.0129	0.0191	0.0459	0.6633	0.6376	0.9256	0.4715		1.4185	1.2536	0.6623	0.5887	1.286	0.5387	0.8683	0.7978		100	100	100	80		Lipid	Fatty Acid Metabolism (Acyl Choline)
	1662			linoleoylcholine*	LC/MS pos late	57463								0.65	2.1	0.19	0.61		0.5409	0.3468	0.0006	0.0011	0.0349	0.1018	0.0004	0.0009	0.1697	0.1565	0.236	0.4841	0.0612	0.0952		2.5014	1.5692	0.5285	0.9149	1.7881	0.6071	0.9631	1.1272		100	100	100	100		Lipid	Fatty Acid Metabolism (Acyl Choline)
	1664			stearoylcholine*	LC/MS pos late	57464								0.48	1.99	0.23	0.95		0.9119	0.4586	0.0011	0.0015	0.0018	0.0211	7.5563e-05	0.0003	0.8546	0.4256	0.0123	0.1374	0.0232	0.0496		2.0467	0.9281	0.4137	0.8667	1.2471	0.5839	0.8624	0.8444		100	100	50	100		Lipid	Fatty Acid Metabolism (Acyl Choline)
	1666			arachidonoylcholine	LC/MS pos late	53261								0.58	1	0.44	0.76		0.1198	0.1748	0.0045	0.0045	0.1198	0.1943	0.0038	0.0051	0.2389	0.1942	0.0296	0.2118	1	0.4904		1.0753	0.6106	0.4258	0.4258	0.7364	0.4258	0.6413	0.4889		80	60	0	0		Lipid	Fatty Acid Metabolism (Acyl Choline)
	1673		Fatty Acid, Monohydroxy	2-hydroxyheptanoate*	LC/MS polar	61827			2750949					1.05	1.06	0.83	0.85		0.645	0.385	0.1444	0.0723	0.9445	0.5424	0.2857	0.1355	0.3012	0.2224	0.775	0.6754	0.7153	0.4132		1.0468	1.1067	0.9022	0.9518	1.0629	0.8922	0.9481	1.0002		100	100	100	100		Lipid	Fatty Acid, Monohydroxy
	1675			2-hydroxydecanoate	LC/MS neg	42489			21488					0.76	0.77	1.08	1.1		0.0907	0.1489	0.5825	0.213	0.9593	0.5465	0.7309	0.2678	0.661	0.3725	0.1953	0.4597	0.2463	0.2188		1.0751	0.8254	1.1761	0.8912	0.901	0.9805	1.0768	0.8205		100	60	100	80		Lipid	Fatty Acid, Monohydroxy
	1687			3-hydroxyhexanoate	LC/MS polar	53230			151492					0.99	1.01	0.71	0.73		0.9825	0.4773	0.0412	0.0256	0.9456	0.5424	0.1345	0.0755	0.1357	0.1364	0.9476	0.7223	0.9746	0.4821		1.1229	1.2346	0.8227	0.8226	1.1107	0.8017	0.9452	0.9421		100	100	75	100		Lipid	Fatty Acid, Monohydroxy
	1688			3-hydroxyoctanoate	LC/MS neg	22001		HMDB01954	26613					1.13	0.74	1.25	0.82		0.5259	0.3425	0.9106	0.295	0.1461	0.214	0.2754	0.1316	0.3174	0.2298	0.5293	0.5952	0.1544	0.1605		0.875	1.1255	1.1015	0.8106	0.9231	0.9377	0.9727	0.8899		60	20	100	40		Lipid	Fatty Acid, Monohydroxy
	1689			3-hydroxysuberate	LC/MS polar	31936		HMDB00325	22328017					0.85	1.46	0.45	0.77		0.2794	0.2559	4.3266e-05	0.0002	0.0117	0.0507	3.0334e-05	0.0002	0.058	0.0834	0.2223	0.4773	0.0151	0.0372		1.3533	1.1564	0.6001	0.8869	1.2291	0.7186	0.8913	0.991		100	100	100	100		Lipid	Fatty Acid, Monohydroxy
	1690			3-hydroxydecanoate	LC/MS neg	22053		HMDB02203	26612					0.81	0.53	1.32	0.86		0.0119	0.0496	0.6728	0.2353	0.1661	0.2282	0.2145	0.1092	0.4665	0.3014	0.3227	0.5158	0.0096	0.0269		0.9574	0.8082	1.2805	0.6786	0.8433	0.8981	1.0728	0.706		100	80	100	80		Lipid	Fatty Acid, Monohydroxy
	1692			3-hydroxylaurate	LC/MS neg	32457		HMDB00387	94216					0.83	0.73	1.3	1.14		0.1493	0.1901	0.254	0.1129	0.7084	0.4765	0.2984	0.139	0.5661	0.3392	0.4196	0.5702	0.2111	0.1993		1.0671	0.8821	1.4416	1.0446	0.9395	1.145	1.1773	0.9138		100	100	100	100		Lipid	Fatty Acid, Monohydroxy
	1696			3-hydroxyoleate*	LC/MS neg	61843								0.7	1	0.95	1.37		0.166	0.1959	0.2967	0.1279	0.1602	0.2238	0.789	0.2834	0.0819	0.103	0.0494	0.2818	0.9883	0.4872		1.0652	0.7433	1.0154	1.0566	0.8758	1.0006	1.024	0.8558		100	100	100	100		Lipid	Fatty Acid, Monohydroxy
	1705			8-hydroxyoctanoate	LC/MS neg	21239		HMDB61914	69820					1.21	0.83	1.12	0.77		0.9938	0.4793	0.5912	0.2158	0.1952	0.2462	0.5874	0.2307	0.1853	0.1645	0.336	0.5222	0.369	0.2769		0.9693	1.1099	1.038	0.8835	0.998	0.9239	0.9597	0.9607		80	100	100	100		Lipid	Fatty Acid, Monohydroxy
	1707			16-hydroxypalmitate	LC/MS neg	39609	C18218	HMDB06294	10466					0.73	0.67	0.67	0.61		0.0036	0.0232	0.0005	0.0009	0.6535	0.4541	0.0163	0.015	0.003	0.0218	0.0461	0.2715	0.0171	0.0409		1.4223	1.0543	0.9747	0.6284	1.2028	0.7634	1.145	0.802		100	100	100	100		Lipid	Fatty Acid, Monohydroxy
	1711			13-HODE + 9-HODE	LC/MS neg	37752			43013					1.05	1.06	0.76	0.77		0.7373	0.4098	0.1221	0.0631	0.9739	0.5502	0.2686	0.1291	0.2602	0.2036	0.8252	0.688	0.8002	0.4391		1.2488	1.2868	0.9666	1.0123	1.2158	0.9334	1.0363	1.095		100	100	100	100		Lipid	Fatty Acid, Monohydroxy
	1730		Fatty Acid, Dihydroxy	12,13-DiHOME	LC/MS neg	38395	C14829	HMDB04705	10236635					1.21	0.84	1.69	1.17		0.9188	0.4597	0.0001	0.0004	0.0144	0.0578	6.2376e-05	0.0003	0.094	0.112	0.0538	0.2951	0.0871	0.1194		0.7567	0.9181	1.2681	1.0681	0.8238	1.1595	0.974	0.9807		100	100	100	100		Lipid	Fatty Acid, Dihydroxy
	1731			9,10-DiHOME	LC/MS neg	38399	C14828	HMDB04704	9966640					1.26	1.03	1.46	1.2		0.1436	0.1869	0.0051	0.005	0.2599	0.2838	0.008	0.0091	0.1461	0.1425	0.0666	0.3127	0.8016	0.4391		0.7328	0.9459	1.0579	1.0959	0.8135	1.0744	0.8756	0.9982		100	100	100	100		Lipid	Fatty Acid, Dihydroxy
	1732			2S,3R-dihydroxybutyrate	LC/MS polar	62950		HMDB02453	10964471					1.11	1.04	0.85	0.8		0.6201	0.3759	0.1836	0.0874	0.8181	0.5053	0.4378	0.1841	0.2538	0.2015	0.5974	0.6078	0.8541	0.4503		1.1502	1.2652	0.9684	0.9931	1.1561	0.9577	1.0169	1.0888		100	100	100	100		Lipid	Fatty Acid, Dihydroxy
	1733			2R,3R-dihydroxybutyrate	LC/MS polar	63109		HMDB00498						1.08	0.96	0.98	0.88		0.8681	0.4463	0.5454	0.2026	0.6408	0.4492	0.9233	0.3158	0.4374	0.2927	0.645	0.6287	0.8356	0.446		1.0714	1.1386	1.0319	0.9789	1.0659	0.9921	1.0183	1.0385		100	100	100	100		Lipid	Fatty Acid, Dihydroxy
	1736			3,4-dihydroxybutyrate	LC/MS polar	62952								1.09	0.51	1.26	0.6		0.0034	0.0227	0.1053	0.0557	0.0004	0.0125	0.0744	0.0488	0.0004	0.0069	0.4576	0.5714	6.2714e-05	0.0011		1.046	1.1427	1.3182	0.6783	1.0783	0.9343	1.1595	0.8689		100	100	100	100		Lipid	Fatty Acid, Dihydroxy
	1737			19,20-DiHDPA	LC/MS neg	46286		HMDB10214	16061148					1.09	1.24	1.43	1.62		0.0851	0.1444	0.0001	0.0004	0.465	0.3775	0.0088	0.0097	0.0006	0.0092	0.4379	0.5702	0.095	0.1238		0.8713	0.9509	1.2687	1.5493	0.9045	1.3753	1.0345	1.2026		100	100	100	100		Lipid	Fatty Acid, Dihydroxy
	1743		Fatty Acid, Oxidized	4-hydroxynonenal	LC/MS neg	38309		HMDB04362	1693					0.52	1.27	0.15	0.36		0.4929	0.3354	0.0002	0.0005	0.1527	0.2184	0.0005	0.0011	0.0249	0.0511	0.1282	0.3895	0.589	0.3755		2.0553	1.0224	0.295	0.4681	1.2756	0.291	0.677	0.5483		100	100	50	40		Lipid	Fatty Acid, Oxidized
	1751		Docosanoid	14-HDoHE/17-HDoHE	LC/MS neg	53034								1.07	0.74	1.46	1.01		0.333	0.2823	0.1257	0.0646	0.1359	0.2045	0.0441	0.0328	0.974	0.4581	0.6808	0.6449	0.0969	0.1246		1.0108	1.0683	1.4352	1.0421	0.9984	1.2098	1.1661	1.0358		100	100	100	100		Lipid	Docosanoid
	1775		Eicosanoid	prostaglandin F2alpha	LC/MS neg	19398	C00639	HMDB01139	5280363					0.55	1.09	0.36	0.71		0.287	0.2584	0.0112	0.0093	0.1655	0.2282	0.0092	0.0099	0.313	0.2279	0.0816	0.3306	0.8112	0.4411		2.0332	1.1021	0.7213	0.825	1.3694	0.6922	1.1091	0.8546		100	100	100	100		Lipid	Eicosanoid
	1779			6-keto prostaglandin F1alpha	LC/MS neg	20476	C05961	HMDB02886	5280888					0.5	1.26	0.32	0.8		0.3347	0.2823	0.0096	0.0081	0.0648	0.1354	0.0039	0.0052	0.4889	0.3108	0.0457	0.2715	0.5042	0.3427		1.6612	0.8823	0.565	0.7192	1.1258	0.5701	0.8982	0.7146		100	100	75	60		Lipid	Eicosanoid
	1818			12-HETE	LC/MS neg	37536		HMDB06111	5312983					0.75	0.96	0.81	1.05		0.2074	0.2221	0.5212	0.1984	0.3281	0.3156	0.2697	0.1291	0.7999	0.408	0.1103	0.3696	0.836	0.446		1.2361	0.9297	1.0392	1.0038	1.058	0.9738	1.103	0.9341		100	100	100	100		Lipid	Eicosanoid
	1820			15-HETE	LC/MS neg	37538	C04742	HMDB02110	5280724					0.9	0.92	0.72	0.74		0.5197	0.3411	0.0389	0.0246	0.9183	0.5344	0.1246	0.0714	0.1365	0.1366	0.5861	0.6064	0.7083	0.413		1.3136	1.1854	0.9372	0.8611	1.1969	0.8689	1.0685	0.9733		100	100	100	100		Lipid	Eicosanoid
	1824			12-HHTrE	LC/MS neg	57393	C20388	HMDB12535	5283141					0.64	1.44	0.36	0.82		0.811	0.4284	0.0019	0.0024	0.0245	0.0798	0.0006	0.0013	0.3744	0.2588	0.0641	0.3117	0.1419	0.1523		1.5631	1.0173	0.5695	0.8238	1.201	0.653	0.9033	0.8683		100	100	100	100		Lipid	Eicosanoid
	1831		Endocannabinoid	oleoyl ethanolamide	LC/MS neg	38102		HMDB02088	5283454					0.83	1.08	0.99	1.29		0.6273	0.3778	0.2986	0.1285	0.2677	0.2872	0.9598	0.3243	0.1252	0.1292	0.2486	0.4931	0.6588	0.399		0.9894	0.8288	0.9545	1.0353	0.8727	0.9865	0.9544	0.902		100	100	100	100		Lipid	Endocannabinoid
	1834			palmitoyl ethanolamide	LC/MS neg	38165	C16512	HMDB02100	4671					0.87	0.95	1.16	1.27		0.2569	0.2448	0.0276	0.0187	0.5897	0.4296	0.2138	0.1091	0.0456	0.0731	0.2267	0.4773	0.6725	0.4033		0.9899	0.863	1.1444	1.0855	0.9098	1.1063	1.0518	0.957		100	100	100	100		Lipid	Endocannabinoid
	1835			stearoyl ethanolamide	LC/MS pos late	38625		HMDB13078	27902					0.81	0.99	0.62	0.76		0.1834	0.2071	0.0002	0.0004	0.2071	0.2529	0.0006	0.0012	0.0168	0.0444	0.0666	0.3127	0.9591	0.4791		1.2842	1.07	0.8024	0.7959	1.1581	0.7922	1.0098	0.9085		100	100	100	100		Lipid	Endocannabinoid
	1843			N-oleoyltaurine	LC/MS neg	39732			6437033					1.14	2.32	1.56	3.18		0.1685	0.1975	0.0307	0.0203	0.3056	0.3043	0.377	0.1647	0.0239	0.0511	0.7821	0.6779	0.1054	0.131		0.5093	0.5092	0.6746	1.3272	0.378	0.8424	0.4426	0.7195		60	80	75	100		Lipid	Endocannabinoid
	1845			N-palmitoyltaurine	LC/MS neg	39835								0.87	3.16	0.85	3.1		0.0667	0.125	0.0767	0.0427	0.0227	0.0756	0.6675	0.2514	0.0055	0.0299	0.6883	0.6494	0.0073	0.022		0.594	0.4759	0.4224	1.2787	0.432	0.701	0.4278	0.7078		40	60	50	100		Lipid	Endocannabinoid
	1847			N-linoleoyltaurine*	LC/MS neg	61826								0.77	3.47	0.36	1.62		0.142	0.1869	0.4045	0.1624	0.0314	0.0943	0.0422	0.0318	0.2867	0.214	0.5572	0.5952	0.0166	0.0398		1.2081	0.7915	0.315	1.3086	0.7701	0.5867	0.5258	0.8593		100	80	0	80		Lipid	Endocannabinoid
	1849			linoleoyl ethanolamide	LC/MS neg	52608		HMDB12252	5283446					0.65	0.86	0.59	0.78		0.1391	0.1869	0.052	0.0309	0.4615	0.376	0.0676	0.0456	0.3391	0.24	0.1118	0.3723	0.5876	0.3755		1.4403	0.9329	0.8737	0.7039	1.0915	0.7386	1.0375	0.777		100	100	100	100		Lipid	Endocannabinoid
	1866		Inositol Metabolism	myo-inositol	LC/MS polar	1124	C00137	HMDB00211	892					0.77	0.85	0.72	0.79		0.0081	0.0385	0.0009	0.0014	0.4836	0.3857	0.0048	0.0059	0.0263	0.0525	0.015	0.1529	0.1303	0.146		1.3692	1.0615	0.9912	0.8452	1.1979	0.9047	1.1556	0.9379		100	100	100	100		Lipid	Inositol Metabolism
	1875			inositol 1-phosphate (I1P)	LC/MS polar	43849	C01177	HMDB00213	440194					1.08	1.09	1.05	1.06		0.3396	0.2837	0.5413	0.2026	0.9491	0.5429	0.7057	0.2618	0.6223	0.3608	0.512	0.5943	0.4811	0.3325		0.9345	1.0215	0.9756	1.0538	0.9588	1.0081	0.945	1.0228		100	100	100	100		Lipid	Inositol Metabolism
	1895		Phospholipid Metabolism	choline	LC/MS pos early	15506	C00114	HMDB00097	305					0.87	1.11	0.63	0.79		0.7416	0.4099	3.7247e-06	7.3761e-05	0.0312	0.0943	1.0016e-05	0.0001	0.0037	0.025	0.0667	0.3127	0.1812	0.1787		1.2322	1.0787	0.78	0.8549	1.1505	0.8101	0.9735	0.9574		100	100	100	100		Lipid	Phospholipid Metabolism
	1896			choline phosphate	LC/MS pos early	34396	C00588	HMDB01565	1014					1.06	1.45	1.05	1.45		0.2881	0.2584	0.2929	0.1264	0.427	0.357	0.8534	0.2994	0.1849	0.1645	0.8383	0.6907	0.2073	0.1967		0.9337	0.9836	0.9591	1.6436	0.9305	1.1499	0.9295	1.1511		100	100	100	100		Lipid	Phospholipid Metabolism
	1897			cytidine 5'-diphosphocholine	LC/MS polar	34418	C00307	HMDB01413	13804					0.78	0.91	0.56	0.65		0.0215	0.0684	1.6604e-06	4.8675e-05	0.2869	0.2939	2.5771e-05	0.0002	0.0003	0.0065	0.0173	0.1672	0.3309	0.2602		1.3778	1.0833	0.7707	0.7127	1.2157	0.7325	1.0282	0.8661		100	100	100	100		Lipid	Phospholipid Metabolism
	1899			glycerophosphorylcholine (GPC)	LC/MS pos early	15990	C00670	HMDB00086	71920					0.84	0.79	0.79	0.74		0.0554	0.1117	0.0153	0.0119	0.7479	0.4859	0.1184	0.0691	0.0411	0.0694	0.2215	0.4773	0.1192	0.1395		1.3697	1.1071	1.0343	0.8131	1.1963	0.9128	1.1579	0.9431		100	100	100	100		Lipid	Phospholipid Metabolism
	1901			phosphoethanolamine	LC/MS neg	1600	C00346	HMDB00224	1015					0.81	0.99	0.63	0.77		0.1636	0.1942	0.0002	0.0005	0.2197	0.2602	0.0008	0.0014	0.0205	0.0468	0.0638	0.3117	0.9011	0.4624		1.4319	1.164	0.8976	0.8832	1.2714	0.8853	1.1207	1.0043		100	100	100	100		Lipid	Phospholipid Metabolism
	1902			cytidine-5'-diphosphoethanolamine	LC/MS polar	34410	C00570	HMDB01564	123727					0.64	1.27	0.53	1.04		0.1752	0.2003	0.0011	0.0015	0.0004	0.0125	2.7937e-05	0.0002	0.695	0.3812	0.0005	0.0131	0.0463	0.0811		1.5309	0.9808	0.7996	1.0166	1.2093	0.8955	1.0972	0.987		100	100	100	100		Lipid	Phospholipid Metabolism
	1903			glycerophosphoethanolamine	LC/MS polar	37455	C01233	HMDB00114	123874					0.66	0.69	0.49	0.51		0.0051	0.0276	3.5192e-05	0.0002	0.8951	0.528	0.001	0.0017	0.0009	0.0106	0.0252	0.1928	0.0474	0.0822		1.8488	1.1557	0.8593	0.5833	1.4043	0.6997	1.207	0.8141		100	100	100	100		Lipid	Phospholipid Metabolism
	1904			glycerophosphoserine*	LC/MS pos early	57404			3081457					1.03	1.38	0.63	0.84		0.0384	0.0944	0.0009	0.0013	0.0788	0.154	0.0009	0.0016	0.1226	0.1281	0.7834	0.6779	0.012	0.0319		1.0976	1.1354	0.7046	0.9561	1.11	0.8066	0.8668	1.033		100	100	100	100		Lipid	Phospholipid Metabolism
	1905			glycerophosphoinositol*	LC/MS pos early	52307			167572					0.84	1.72	0.44	0.9		0.0161	0.0581	4.4206e-06	7.3761e-05	7.8785e-05	0.0067	4.1498e-07	2.6568e-05	0.2572	0.2022	0.0723	0.32	5.5561e-05	0.0011		1.2762	1.0715	0.5726	0.9627	1.1662	0.7313	0.8435	1.0112		100	100	100	100		Lipid	Phospholipid Metabolism
	1906			trimethylamine N-oxide	LC/MS pos early	40406	C01104	HMDB00925	1145					1.17	0.35	1.98	0.59		0.0055	0.0287	0.593	0.2161	0.0006	0.0147	0.0044	0.0056	0.0146	0.0422	0.439	0.5702	0.0001	0.0014		1.089	1.2758	2.117	0.7407	1.1265	1.2161	1.4691	0.9325		100	100	100	100		Lipid	Phospholipid Metabolism
	1924		Phosphatidylcholine (PC)	1-myristoyl-2-palmitoyl-GPC (14:0/16:0)	LC/MS pos late	19258		HMDB07869	129657					1.16	1	1.15	0.99		0.2021	0.2208	0.2721	0.1188	0.207	0.2529	0.1117	0.0666	0.8981	0.4368	0.0723	0.32	0.9918	0.4883		0.8888	1.0307	1.0336	1.0208	0.9538	1.0175	0.9486	1.0231		100	100	100	100		Lipid	Phosphatidylcholine (PC)
	1928			1-myristoyl-2-arachidonoyl-GPC (14:0/20:4)*	LC/MS pos late	53195		HMDB07883						1.25	0.89	1.31	0.94		0.6605	0.389	0.3806	0.1549	0.1646	0.2277	0.125	0.0714	0.69	0.3808	0.1843	0.451	0.4969	0.3415		0.9145	1.1024	1.1536	1.0229	0.9694	1.0754	0.9951	1.0477		100	100	100	100		Lipid	Phosphatidylcholine (PC)
	1940			1,2-dipalmitoyl-GPC (16:0/16:0)	LC/MS pos late	19130		HMDB00564	452110					1.05	1.11	1	1.05		0.1413	0.1869	0.6316	0.2268	0.5717	0.4201	0.9521	0.3225	0.4486	0.2973	0.4884	0.5863	0.1637	0.1671		0.9723	1.0227	0.9719	1.0796	0.9944	1.0182	0.9692	1.0447		100	100	100	100		Lipid	Phosphatidylcholine (PC)
	1941			1-palmitoyl-2-palmitoleoyl-GPC (16:0/16:1)*	LC/MS pos late	52470		HMDB07969						1.47	1.16	1.21	0.95		0.0055	0.0287	0.4126	0.1651	0.1638	0.2275	0.1338	0.0755	0.6572	0.3714	0.0037	0.0647	0.2417	0.2165		0.7783	1.1266	0.9219	1.0707	0.921	0.9871	0.8346	1.0892		100	100	100	100		Lipid	Phosphatidylcholine (PC)
	1942			1-palmitoyl-2-stearoyl-GPC (16:0/18:0)	LC/MS pos late	52616		HMDB07970						0.96	1.19	0.98	1.22		0.1625	0.1942	0.0793	0.0437	0.0358	0.1022	0.7751	0.2802	0.0081	0.0322	0.5509	0.5952	0.0203	0.0448		1.0088	0.9704	0.9905	1.1816	0.986	1.0767	0.9955	1.0663		100	100	100	100		Lipid	Phosphatidylcholine (PC)
	1944			1-palmitoyl-2-oleoyl-GPC (16:0/18:1)	LC/MS pos late	52461		HMDB07972	6436017					1.14	1.06	1.02	0.95		0.0282	0.0813	0.6366	0.2283	0.4024	0.351	0.7978	0.2849	0.3428	0.2421	0.0299	0.2118	0.2985	0.2462		0.9263	1.0517	0.9384	0.9979	0.9838	0.9653	0.9289	1.0224		100	100	100	100		Lipid	Phosphatidylcholine (PC)
	1947			1-palmitoyl-2-linoleoyl-GPC (16:0/18:2)	LC/MS pos late	42446		HMDB07973	5287971					1.02	1.11	0.81	0.87		0.1549	0.1925	0.0009	0.0013	0.3728	0.3393	0.0034	0.0046	0.0327	0.0598	0.6788	0.6449	0.1175	0.1389		1.0526	1.079	0.8549	0.9418	1.0641	0.8923	0.9439	1.0059		100	100	100	100		Lipid	Phosphatidylcholine (PC)
	1950			1-palmitoyl-2-gamma-linolenoyl-GPC (16:0/18:3n6)*	LC/MS pos late	54812		HMDB07974						0.88	0.97	0.57	0.63		0.3953	0.3047	4.5661e-05	0.0002	0.6142	0.4407	0.0007	0.0014	0.0019	0.0163	0.3271	0.5171	0.8078	0.4403		1.3661	1.1891	0.7884	0.7441	1.2556	0.7539	1.0121	0.9353		100	100	100	100		Lipid	Phosphatidylcholine (PC)
	1954			1-palmitoyl-2-dihomo-linolenoyl-GPC (16:0/20:3n3 or 6)*	LC/MS pos late	52454								1.41	1.09	1.42	1.1		0.0036	0.0232	0.0028	0.0032	0.055	0.1266	0.0015	0.0025	0.2981	0.2207	0.0011	0.0237	0.3651	0.2745		0.7341	1.0178	1.0246	1.1185	0.8553	1.0679	0.8585	1.0639		100	100	100	100		Lipid	Phosphatidylcholine (PC)
	1958			1-palmitoyl-2-arachidonoyl-GPC (16:0/20:4n6)	LC/MS pos late	52462		HMDB07982	10747814					1.03	1.04	0.98	0.99		0.3205	0.2752	0.7047	0.2432	0.8507	0.5136	0.697	0.2598	0.889	0.4343	0.5514	0.5952	0.4154	0.3034		1.0007	1.0283	0.9845	1.0224	1.0131	1.0004	0.99	1.0237		100	100	100	100		Lipid	Phosphatidylcholine (PC)
	1964			1-palmitoyl-2-docosahexaenoyl-GPC (16:0/22:6)	LC/MS pos late	52610		HMDB07991	6441886					1.05	0.98	1.14	1.06		0.5851	0.3637	0.0063	0.0057	0.247	0.278	0.0089	0.0097	0.1723	0.1581	0.2184	0.4773	0.6631	0.4001		0.9102	0.9622	1.0382	1.0176	0.9338	1.0268	0.9711	0.9874		100	100	100	100		Lipid	Phosphatidylcholine (PC)
	1969			1-palmitoleoyl-2-linoleoyl-GPC (16:1/18:2)*	LC/MS pos late	52683		HMDB08006						1.17	1.11	0.8	0.76		0.17	0.1975	0.0148	0.0116	0.7681	0.4923	0.1124	0.0668	0.0417	0.0701	0.2236	0.4773	0.4451	0.317		1.0022	1.1624	0.8215	0.8826	1.0702	0.8323	0.8837	1.008		100	100	100	100		Lipid	Phosphatidylcholine (PC)
	1970			1-palmitoleoyl-2-linolenoyl-GPC (16:1/18:3)*	LC/MS pos late	53180		HMDB08008						1.09	1.06	0.62	0.6		0.5298	0.3432	0.0005	0.0009	0.9121	0.5325	0.01	0.0104	0.005	0.0278	0.59	0.6078	0.7203	0.4136		1.1542	1.2653	0.7558	0.7581	1.1971	0.7278	0.9001	0.968		100	100	100	100		Lipid	Phosphatidylcholine (PC)
	1980			1-stearoyl-2-oleoyl-GPC (18:0/18:1)	LC/MS pos late	52438		HMDB08038						1.06	1.1	1.12	1.17		0.1323	0.1828	0.012	0.0099	0.6868	0.4675	0.1134	0.0672	0.0309	0.0574	0.4031	0.568	0.189	0.1841		0.9243	0.9739	1.0387	1.1403	0.9461	1.0822	0.9747	1.0505		100	100	100	100		Lipid	Phosphatidylcholine (PC)
	1983			1-stearoyl-2-linoleoyl-GPC (18:0/18:2)*	LC/MS pos late	52452		HMDB08039						0.99	1.05	0.91	0.97		0.6577	0.389	0.133	0.0678	0.4858	0.3857	0.1343	0.0755	0.5337	0.3263	0.8508	0.6938	0.4352	0.3123		1.0239	1.0096	0.9329	0.9766	1.0138	0.9515	0.9734	0.9911		100	100	100	100		Lipid	Phosphatidylcholine (PC)
	1991			1-stearoyl-2-arachidonoyl-GPC (18:0/20:4)	LC/MS pos late	42450		HMDB08048	16219824					0.99	0.94	1.14	1.08		0.363	0.2951	0.0332	0.0216	0.5391	0.4051	0.059	0.0407	0.2299	0.1912	0.8244	0.688	0.2986	0.2462		0.9665	0.9554	1.103	1.0293	0.9589	1.0601	1.0287	0.9882		100	100	100	100		Lipid	Phosphatidylcholine (PC)
	1997			1-stearoyl-2-docosahexaenoyl-GPC (18:0/22:6)	LC/MS pos late	52611		HMDB08057						0.95	0.86	1.15	1.04		0.0532	0.1104	0.0749	0.0418	0.2919	0.2976	0.0565	0.0397	0.558	0.3356	0.4748	0.5775	0.0445	0.0793		0.9803	0.9352	1.1228	0.9679	0.9525	1.0398	1.0442	0.9485		100	100	100	100		Lipid	Phosphatidylcholine (PC)
	2005			1-oleoyl-2-linoleoyl-GPC (18:1/18:2)*	LC/MS pos late	52453								1.2	1.01	1.49	1.25		0.4303	0.3193	0.0224	0.0158	0.4962	0.3897	0.0416	0.0314	0.1981	0.1722	0.2891	0.498	0.9391	0.4723		0.7933	0.9846	1.1655	1.2347	0.8577	1.1706	0.9536	1.0529		100	100	100	100		Lipid	Phosphatidylcholine (PC)
	2015			1-oleoyl-2-docosahexaenoyl-GPC (18:1/22:6)*	LC/MS pos late	52697		HMDB08123						1.12	0.84	1.36	1.02		0.535	0.3451	0.0038	0.0038	0.0074	0.0416	0.0004	0.001	0.8137	0.4114	0.0933	0.3434	0.0217	0.0472		0.8845	0.9846	1.1905	1.0034	0.9282	1.0903	1.0211	0.9911		100	100	100	100		Lipid	Phosphatidylcholine (PC)
	2016			1,2-dilinoleoyl-GPC (18:2/18:2)	LC/MS pos late	52603		HMDB08138	5288075					0.99	1.01	0.75	0.76		0.992	0.4793	0.017	0.013	0.9488	0.5429	0.0783	0.0507	0.0755	0.0992	0.9569	0.7263	0.9703	0.4821		1.0983	1.0886	0.8602	0.8372	1.0846	0.8194	0.9432	0.9422		100	100	100	100		Lipid	Phosphatidylcholine (PC)
	2017			1-linoleoyl-2-linolenoyl-GPC (18:2/18:3)*	LC/MS pos late	53176		HMDB08141						0.86	0.86	0.44	0.44		0.4306	0.3193	0.0004	0.0008	0.9949	0.5533	0.0077	0.0087	0.0051	0.0281	0.5668	0.5952	0.583	0.3748		1.3684	1.2241	0.6944	0.5237	1.2485	0.5521	0.8937	0.7713		100	100	100	100		Lipid	Phosphatidylcholine (PC)
	2020			1-linoleoyl-2-arachidonoyl-GPC (18:2/20:4n6)*	LC/MS pos late	52710		HMDB08147						1.04	0.85	1.07	0.88		0.3518	0.2881	0.6563	0.232	0.1399	0.2078	0.4596	0.1911	0.163	0.1535	0.6693	0.6412	0.1039	0.13		0.9944	1.0333	1.0722	0.9165	1.0093	0.9807	1.0257	0.9651		100	100	100	100		Lipid	Phosphatidylcholine (PC)
	2058		Phosphatidylethanolamine (PE)	1,2-dipalmitoyl-GPE (16:0/16:0)*	LC/MS pos late	57341		HMDB08923	445468					1.25	1.25	0.97	0.98		0.0359	0.0914	0.7944	0.2681	0.9923	0.5533	0.8526	0.2994	0.8548	0.4256	0.1151	0.3767	0.1326	0.1473		0.9461	1.1686	0.9189	1.1614	1.0376	1.0114	0.9168	1.1447		100	100	100	100		Lipid	Phosphatidylethanolamine (PE)
	2061			1-palmitoyl-2-stearoyl-GPE (16:0/18:0)*	LC/MS pos late	57388		HMDB08925	5326793					1.23	1.31	1.22	1.3		0.0483	0.1059	0.0581	0.0338	0.7825	0.4963	0.2425	0.1199	0.1097	0.1209	0.1934	0.4597	0.1156	0.1386		0.8318	1.0019	0.997	1.3074	0.8906	1.1182	0.8858	1.1243		100	100	100	100		Lipid	Phosphatidylethanolamine (PE)
	2062			1-palmitoyl-2-oleoyl-GPE (16:0/18:1)	LC/MS pos late	19263		HMDB05320	5283496					1.13	1.27	0.79	0.88		0.035	0.0914	0.0335	0.0218	0.4699	0.38	0.0513	0.037	0.2622	0.2042	0.2686	0.498	0.0529	0.0869		1.0266	1.1533	0.8166	1.0203	1.0788	0.9004	0.9012	1.0779		100	100	100	100		Lipid	Phosphatidylethanolamine (PE)
	2063			1-palmitoyl-2-linoleoyl-GPE (16:0/18:2)	LC/MS pos late	42449		HMDB05322	9546747					0.95	1.15	0.45	0.54		0.779	0.4211	0.0004	0.0008	0.5617	0.4178	0.0032	0.0045	0.0123	0.0395	0.8255	0.688	0.5548	0.3647		1.3528	1.2783	0.6834	0.7016	1.2948	0.6418	0.8915	0.9321		100	100	100	100		Lipid	Phosphatidylethanolamine (PE)
	2066			1-palmitoyl-2-arachidonoyl-GPE (16:0/20:4)*	LC/MS pos late	52464		HMDB05323	9546800					1.11	1.04	0.83	0.79		0.2306	0.2346	0.0021	0.0025	0.6235	0.4415	0.0435	0.0325	0.0078	0.0321	0.2213	0.4773	0.6146	0.3833		1.0205	1.1279	0.8669	0.8876	1.0719	0.8665	0.9298	0.9989		100	100	100	100		Lipid	Phosphatidylethanolamine (PE)
	2068			1-palmitoyl-2-docosahexaenoyl-GPE (16:0/22:6)*	LC/MS pos late	52465		HMDB05324	9546799					1	0.95	0.87	0.83		0.6088	0.3735	0.0054	0.0051	0.6538	0.4541	0.0745	0.0488	0.0165	0.044	0.9627	0.7263	0.5107	0.3441		1.0357	1.0348	0.9059	0.8545	1.0324	0.8732	0.9624	0.9368		100	100	100	100		Lipid	Phosphatidylethanolamine (PE)
	2075			1-stearoyl-2-oleoyl-GPE (18:0/18:1)	LC/MS pos late	42448		HMDB08993						0.95	1.16	0.82	1		0.4247	0.3193	0.1103	0.0576	0.1243	0.1955	0.0373	0.0292	0.9605	0.4547	0.5649	0.5952	0.1131	0.1383		1.0978	1.0391	0.8993	1.0379	1.0614	0.9593	0.9847	1.034		100	100	100	100		Lipid	Phosphatidylethanolamine (PE)
	2078			1-stearoyl-2-linoleoyl-GPE (18:0/18:2)*	LC/MS pos late	52446		HMDB08994	9546749					0.84	0.99	0.55	0.65		0.4095	0.3124	0.0004	0.0008	0.48	0.3845	0.0028	0.0041	0.0153	0.0428	0.2696	0.498	0.9332	0.4723		1.4186	1.1667	0.8065	0.7617	1.2633	0.7609	1.0287	0.9345		100	100	100	100		Lipid	Phosphatidylethanolamine (PE)
	2083			1-stearoyl-2-arachidonoyl-GPE (18:0/20:4)	LC/MS pos late	52447		HMDB09003	5289133					1.02	0.98	0.83	0.79		0.9912	0.4793	0.0002	0.0005	0.5913	0.4301	0.0086	0.0095	0.0011	0.0117	0.7008	0.6532	0.7058	0.4124		1.0524	1.0764	0.8753	0.8481	1.0623	0.8567	0.9542	0.9538		100	100	100	100		Lipid	Phosphatidylethanolamine (PE)
	2087			1-stearoyl-2-docosahexaenoyl-GPE (18:0/22:6)*	LC/MS pos late	52466		HMDB05334	9546798					0.81	0.82	0.74	0.75		0.0174	0.0608	0.0011	0.0016	0.9287	0.5363	0.013	0.0125	0.012	0.0395	0.0624	0.3117	0.0965	0.1246		1.2663	1.0307	0.9411	0.764	1.1317	0.8383	1.0764	0.8814		100	100	100	100		Lipid	Phosphatidylethanolamine (PE)
	2089			1-oleoyl-2-linoleoyl-GPE (18:1/18:2)*	LC/MS pos late	52687		HMDB05349	9546753					1.02	1.04	0.65	0.66		0.826	0.4308	0.0037	0.0038	0.9536	0.5448	0.03	0.0246	0.0267	0.0526	0.9062	0.7121	0.8485	0.449		1.1546	1.1802	0.8071	0.7846	1.1565	0.7576	0.9232	0.9491		100	100	100	100		Lipid	Phosphatidylethanolamine (PE)
	2092			1-oleoyl-2-arachidonoyl-GPE (18:1/20:4)*	LC/MS pos late	55041		HMDB09069						1.05	0.81	0.97	0.75		0.212	0.2256	0.0213	0.0153	0.0522	0.1221	0.7549	0.2746	0.0039	0.025	0.5659	0.5952	0.0332	0.0644		1.0218	1.0665	1.0001	0.801	1.0386	0.8868	0.9989	0.922		100	100	100	100		Lipid	Phosphatidylethanolamine (PE)
	2095			1-oleoyl-2-docosahexaenoyl-GPE (18:1/22:6)*	LC/MS pos late	53209								0.98	0.86	1	0.88		0.1546	0.1925	0.2882	0.1247	0.2767	0.2905	0.985	0.3293	0.1249	0.1292	0.791	0.6803	0.0911	0.1214		1.0274	0.9979	1.0273	0.8816	1.0067	0.9459	1.0181	0.9353		100	100	100	100		Lipid	Phosphatidylethanolamine (PE)
	2096			1,2-dilinoleoyl-GPE (18:2/18:2)*	LC/MS pos late	53174		HMDB09093	9546812					0.8	0.9	0.34	0.39		0.4694	0.3291	0.0004	0.0008	0.7924	0.4973	0.0048	0.0059	0.007	0.0321	0.4729	0.5775	0.749	0.4236		1.7502	1.3711	0.6935	0.5331	1.4657	0.5361	0.9622	0.8166		100	100	100	100		Lipid	Phosphatidylethanolamine (PE)
	2098			1-linoleoyl-2-arachidonoyl-GPE (18:2/20:4)*	LC/MS pos late	53189		HMDB09102						0.91	0.75	0.62	0.51		0.082	0.1409	4.7866e-05	0.0002	0.3508	0.3265	0.0059	0.0069	0.0002	0.0062	0.5214	0.5949	0.0711	0.1039		1.1982	1.096	0.793	0.5557	1.139	0.6407	0.9396	0.7767		100	100	100	100		Lipid	Phosphatidylethanolamine (PE)
	2127		Glycosyl PE	1-palmitoyl-2-oleoyl-glycosyl-GPE (16:0/18:1)**	LC/MS pos late	63200								2.54	0.51	6.42	1.29		0.4702	0.3291	2.3326e-05	0.0002	0.0004	0.0125	2.6414e-06	7.0993e-05	0.3124	0.2279	0.0015	0.0304	0.0184	0.0425		0.3781	0.9094	2.201	1.1177	0.5358	1.5396	0.8511	0.9692		80	100	100	100		Lipid	Glycosyl PE
	2129			1-palmitoyl-2-arachidonoyl-glycosyl-GPE (16:0/20:4)**	LC/MS pos late	63195								1.88	0.48	4.17	1.06		0.7064	0.4046	7.4539e-05	0.0003	0.0002	0.008	3.5067e-06	7.0993e-05	0.7601	0.3994	0.0045	0.0695	0.0022	0.0114		0.5966	1.0709	2.3408	1.1154	0.7582	1.5937	1.1287	1.0706		100	100	100	100		Lipid	Glycosyl PE
	2130			1-palmitoyl-2-docosahexaenoyl-glycosyl-GPE (16:0/22:6)**	LC/MS pos late	63196								1.49	0.43	3.8	1.1		0.0459	0.1021	4.8836e-06	7.3761e-05	2.3921e-05	0.0051	2.3093e-07	1.9712e-05	0.5164	0.3197	0.0136	0.1439	4.8335e-05	0.0011		0.6972	1.0219	2.5653	1.1003	0.8172	1.6696	1.307	1.044		100	100	100	100		Lipid	Glycosyl PE
	2134			1-stearoyl-2-linoleoyl-glycosyl-GPE (18:0/18:2)**	LC/MS pos late	63192								1.27	0.42	2.54	0.83		0.0104	0.0458	0.0037	0.0038	0.0001	0.0073	2.9855e-05	0.0002	0.2333	0.1918	0.1281	0.3895	5.6675e-05	0.0011		0.8474	1.0728	2.1431	0.8753	0.9271	1.3473	1.3107	0.953		100	100	100	100		Lipid	Glycosyl PE
	2135			1-stearoyl-2-arachidonoyl-glycosyl-GPE (18:0/20:4)**	LC/MS pos late	63193								1.59	0.45	3.77	1.06		0.1654	0.1958	2.6572e-05	0.0002	7.0838e-05	0.0067	1.1477e-06	4.3705e-05	0.7045	0.3853	0.0113	0.1312	0.0003	0.0031		0.6541	1.0092	2.3578	1.0547	0.7802	1.5621	1.202	1.014		100	100	100	100		Lipid	Glycosyl PE
	2136			1-stearoyl-2-docosahexaenoyl-glycosyl-GPE (18:0/22:6)**	LC/MS pos late	63194								1.34	0.39	3.59	1.03		0.0173	0.0608	8.667e-05	0.0003	0.0001	0.0073	3.4066e-06	7.0993e-05	0.8624	0.4282	0.101	0.3489	8.5087e-05	0.0013		0.8036	1.054	2.7676	1.0652	0.8817	1.6948	1.441	1.037		100	100	100	100		Lipid	Glycosyl PE
	2148		Phosphatidylserine (PS)	1-stearoyl-2-oleoyl-GPS (18:0/18:1)	LC/MS pos late	19265		HMDB10163	9547087					0.92	1.12	0.78	0.95		0.7953	0.4251	0.0187	0.0139	0.1126	0.1924	0.0095	0.0102	0.4983	0.3151	0.3167	0.5118	0.2003	0.192		1.1447	1.0459	0.886	0.9999	1.0884	0.9344	1.0008	1.0162		100	100	100	100		Lipid	Phosphatidylserine (PS)
	2151			1-stearoyl-2-arachidonoyl-GPS (18:0/20:4)	LC/MS pos late	52235		HMDB12383						0.97	1.06	0.85	0.94		0.6981	0.4021	0.0153	0.0119	0.2702	0.2872	0.0176	0.0159	0.2639	0.2043	0.5929	0.6078	0.3066	0.2505		1.0677	1.034	0.9171	0.9683	1.0484	0.9382	0.9838	0.9998		100	100	100	100		Lipid	Phosphatidylserine (PS)
	2161		Phosphatidylglycerol (PG)	1-palmitoyl-2-oleoyl-GPG (16:0/18:1)	LC/MS pos late	52448			5283509					1.05	0.89	0.89	0.76		0.4219	0.3192	0.0005	0.0009	0.0793	0.1543	0.0999	0.0611	0.0003	0.0068	0.4531	0.5714	0.0824	0.1153		1.0674	1.1136	0.9547	0.8467	1.0865	0.8958	1.0045	0.969		100	100	100	100		Lipid	Phosphatidylglycerol (PG)
	2162			1-palmitoyl-2-linoleoyl-GPG (16:0/18:2)	LC/MS pos late	52628		HMDB10575						0.98	0.96	0.86	0.84		0.7576	0.415	0.0993	0.0531	0.8946	0.528	0.2826	0.1345	0.1882	0.1661	0.8977	0.7083	0.7619	0.4289		1.2088	1.1962	1.0431	0.984	1.1775	1.0036	1.1027	1.0717		100	100	100	100		Lipid	Phosphatidylglycerol (PG)
	2204		Phosphatidylinositol (PI)	1-palmitoyl-2-linoleoyl-GPI (16:0/18:2)	LC/MS pos late	52450		HMDB09784						1.1	1.3	0.66	0.77		0.1411	0.1869	0.0097	0.0081	0.4989	0.3901	0.0239	0.0201	0.1187	0.1275	0.5399	0.5952	0.1434	0.1535		1.1233	1.2574	0.7726	0.9696	1.1735	0.834	0.9046	1.0819		100	100	100	100		Lipid	Phosphatidylinositol (PI)
	2206			1-palmitoyl-2-arachidonoyl-GPI (16:0/20:4)*	LC/MS pos late	52467		HMDB09789						1.13	1.03	0.84	0.77		0.1704	0.1975	0.0013	0.0018	0.4091	0.3513	0.0514	0.037	0.0033	0.0238	0.1159	0.3771	0.6904	0.4072		1.0469	1.1914	0.8896	0.914	1.112	0.8953	0.9589	1.0382		100	100	100	100		Lipid	Phosphatidylinositol (PI)
	2210			1-stearoyl-2-linoleoyl-GPI (18:0/18:2)	LC/MS pos late	52468		HMDB09809						1.01	1.52	0.81	1.22		0.0313	0.0862	0.978	0.3093	0.0424	0.1101	0.1435	0.0795	0.1312	0.1329	0.9102	0.7128	0.0065	0.0209		1.0238	1.0384	0.8456	1.2769	1.0201	1.0175	0.9136	1.1362		100	100	100	100		Lipid	Phosphatidylinositol (PI)
	2221			1-stearoyl-2-arachidonoyl-GPI (18:0/20:4)	LC/MS pos late	52449		HMDB09815						0.96	0.99	0.93	0.96		0.4032	0.3088	0.0549	0.0323	0.6002	0.435	0.0922	0.0579	0.2773	0.2105	0.3251	0.5171	0.8263	0.4445		1.0251	0.987	0.954	0.943	1.0047	0.9466	0.9873	0.9633		100	100	100	100		Lipid	Phosphatidylinositol (PI)
	2226			1-oleoyl-2-arachidonoyl-GPI (18:1/20:4) *	LC/MS pos late	54994		HMDB09844						1.05	0.74	1.04	0.74		0.0434	0.1002	0.0304	0.0202	0.0063	0.0385	0.5994	0.2346	0.001	0.0113	0.4922	0.5884	0.0022	0.0114		1.0304	1.0864	1.0746	0.8072	1.0543	0.9246	1.0489	0.9293		100	100	100	100		Lipid	Phosphatidylinositol (PI)
	2259		Lysophospholipid	1-palmitoyl-GPC (16:0)	LC/MS pos late	33955		HMDB10382	86554					1.02	0.99	1.04	1.01		0.9348	0.4645	0.6397	0.229	0.7669	0.4923	0.6	0.2346	0.8996	0.4369	0.7828	0.6779	0.8826	0.4554		0.9761	0.9905	1.0162	1.0016	0.979	1.0034	0.989	0.9932		100	100	100	100		Lipid	Lysophospholipid
	2260			2-palmitoyl-GPC (16:0)*	LC/MS neg	35253		HMDB61702	15061532					0.75	0.81	1.13	1.22		0.1986	0.2189	0.4031	0.1623	0.8354	0.5116	0.662	0.25	0.4468	0.2967	0.2744	0.498	0.4482	0.3179		1.1112	0.8097	1.1563	0.963	0.8717	1.0238	1.0713	0.8331		100	100	100	100		Lipid	Lysophospholipid
	2261			1-palmitoleoyl-GPC (16:1)*	LC/MS pos late	33230		HMDB10383	24779461					1.36	0.96	1.32	0.94		0.3299	0.282	0.4388	0.1725	0.2131	0.2581	0.1704	0.0909	0.718	0.3885	0.1133	0.3731	0.843	0.4472		0.8633	1.1026	1.088	1.0253	0.9345	1.0383	0.9215	1.0529		100	100	100	100		Lipid	Lysophospholipid
	2262			2-palmitoleoyl-GPC (16:1)*	LC/MS pos late	35819		HMDB10383						1.55	1.17	1.33	1		0.0768	0.1377	0.3799	0.1549	0.3747	0.3393	0.2303	0.115	0.9941	0.4632	0.0581	0.3043	0.5087	0.3434		0.711	1.0408	0.8811	1.0179	0.8078	0.9299	0.7476	1.0047		100	100	100	100		Lipid	Lysophospholipid
	2268			1-stearoyl-GPC (18:0)	LC/MS pos late	33961		HMDB10384	497299					0.94	0.89	1.13	1.07		0.1539	0.1925	0.1332	0.0678	0.6706	0.4599	0.185	0.0977	0.4135	0.2798	0.4485	0.5702	0.2033	0.1939		1.0059	0.9429	1.1507	1.0161	0.9714	1.0688	1.066	0.9739		100	100	100	100		Lipid	Lysophospholipid
	2270			1-oleoyl-GPC (18:1)	LC/MS pos late	48258		HMDB02815	16081932					1.19	0.97	1.51	1.22		0.5172	0.3411	0.0132	0.0106	0.3509	0.3265	0.0204	0.018	0.1983	0.1722	0.2543	0.498	0.8397	0.4467		0.7936	0.9265	1.1875	1.1265	0.8365	1.1354	0.94	1.0103		100	100	100	100		Lipid	Lysophospholipid
	2273			1-linoleoyl-GPC (18:2)	LC/MS pos late	34419	C04100	HMDB10386	11988421					1.01	0.91	1.17	1.06		0.5207	0.3411	0.1097	0.0574	0.4393	0.3636	0.1071	0.0645	0.5191	0.3208	0.922	0.7128	0.3341	0.2611		0.9433	0.9475	1.1097	1.002	0.938	1.0462	1.0117	0.9699		100	100	100	100		Lipid	Lysophospholipid
	2275			1-linolenoyl-GPC (18:3)*	LC/MS pos late	45951		HMDB10388						1	0.94	0.73	0.69		0.6103	0.3737	8.2784e-05	0.0003	0.642	0.4493	0.0045	0.0057	0.0007	0.0095	0.9737	0.7263	0.5045	0.3427		1.1479	1.1424	0.8468	0.7913	1.1379	0.8113	0.9768	0.9451		100	100	100	100		Lipid	Lysophospholipid
	2291			1-arachidonoyl-GPC (20:4n6)*	LC/MS neg	34061	C05208	HMDB10395						0.96	0.8	1.58	1.32		0.2897	0.2584	0.0063	0.0057	0.4554	0.3733	0.0162	0.015	0.0999	0.1162	0.8125	0.6856	0.2198	0.2044		0.8273	0.8005	1.2998	1.0306	0.7874	1.1391	1.0095	0.8884		100	100	100	100		Lipid	Lysophospholipid
	2302			1-lignoceroyl-GPC (24:0)	LC/MS pos late	49617		HMDB10405						0.89	0.93	0.66	0.69		0.3892	0.3019	0.0024	0.0028	0.8441	0.5132	0.0187	0.0167	0.0243	0.0511	0.4406	0.5702	0.6438	0.393		1.3069	1.1824	0.9052	0.8068	1.224	0.8302	1.0569	0.9614		100	100	100	100		Lipid	Lysophospholipid
	2312			1-palmitoyl-GPE (16:0)	LC/MS pos late	35631		HMDB11503	9547069					1.01	0.99	0.82	0.8		0.9701	0.4757	0.0016	0.0021	0.8515	0.5136	0.0245	0.0206	0.0104	0.0375	0.9131	0.7128	0.8773	0.4552		1.0755	1.0835	0.8783	0.8682	1.0749	0.8667	0.9662	0.9641		100	100	100	100		Lipid	Lysophospholipid
	2319			1-stearoyl-GPE (18:0)	LC/MS pos late	42398		HMDB11130	9547068					0.92	0.98	0.88	0.94		0.4421	0.3249	0.166	0.0809	0.6184	0.4415	0.197	0.1023	0.5005	0.3155	0.359	0.5356	0.8495	0.449		1.0854	0.9978	0.9616	0.9415	1.0363	0.9395	1.0133	0.9608		100	100	100	100		Lipid	Lysophospholipid
	2320			2-stearoyl-GPE (18:0)*	LC/MS neg	41220		HMDB11129						0.83	0.87	0.98	1.02		0.3348	0.2823	0.9986	0.3138	0.8988	0.528	0.9313	0.3176	0.9251	0.445	0.4247	0.5702	0.5601	0.3663		1.215	0.9773	1.1391	0.9958	1.0232	1.0235	1.1111	0.9425		100	100	100	100		Lipid	Lysophospholipid
	2321			1-oleoyl-GPE (18:1)	LC/MS pos late	35628		HMDB11506	9547071					1.07	0.88	1.07	0.88		0.7458	0.4116	0.7055	0.2432	0.2702	0.2872	0.6093	0.2364	0.2823	0.2125	0.5615	0.5952	0.3268	0.2575		0.9195	0.9694	0.9749	0.8507	0.9303	0.9006	0.9282	0.9027		100	100	100	100		Lipid	Lysophospholipid
	2323			1-linoleoyl-GPE (18:2)*	LC/MS pos late	36600		HMDB11507	52925130					0.92	0.86	0.71	0.67		0.3016	0.2652	0.003	0.0033	0.7558	0.489	0.0428	0.0322	0.0132	0.0414	0.5911	0.6078	0.3558	0.2712		1.2566	1.1754	0.9006	0.7656	1.1858	0.8166	1.0411	0.93		100	100	100	100		Lipid	Lysophospholipid
	2334			1-arachidonoyl-GPE (20:4n6)*	LC/MS neg	35186		HMDB11517	42607465					0.98	0.82	1.02	0.86		0.2999	0.2652	0.5305	0.2005	0.4021	0.351	0.8817	0.3072	0.2902	0.2161	0.8795	0.7019	0.2032	0.1939		1.0875	1.0587	1.1159	0.9137	1.055	0.9888	1.0783	0.9675		100	100	100	100		Lipid	Lysophospholipid
	2347			1-palmitoyl-GPS (16:0)*	LC/MS neg	46130			9547100					0.91	1.05	1	1.15		0.8484	0.4381	0.5456	0.2026	0.5685	0.4201	0.981	0.329	0.395	0.2704	0.5793	0.6024	0.7931	0.438		1.0878	0.9863	1.0984	1.1589	1.0159	1.0931	1.066	1.0418		100	100	100	100		Lipid	Lysophospholipid
	2348			1-stearoyl-GPS (18:0)*	LC/MS pos late	45966			9547101					0.93	1.18	0.72	0.91		0.344	0.2838	0.0007	0.0011	0.0275	0.0862	0.0003	0.0009	0.2028	0.1749	0.3027	0.504	0.0329	0.0643		1.1095	1.0356	0.8049	0.9459	1.0683	0.8672	0.9398	0.9858		100	100	100	100		Lipid	Lysophospholipid
	2349			1-oleoyl-GPS (18:1)	LC/MS neg	19260		HMDB61694	9547099					1.03	1.11	0.86	0.93		0.7092	0.4046	0.5492	0.2033	0.8343	0.5116	0.5788	0.2284	0.7746	0.4032	0.9046	0.7121	0.6894	0.4072		0.9571	1.0465	0.8946	0.974	0.9594	0.8606	0.8786	0.9398		100	100	50	80		Lipid	Lysophospholipid
	2351			1-linoleoyl-GPS (18:2)*	LC/MS neg	43676								0.95	1.28	0.42	0.57		0.578	0.3611	0.0009	0.0013	0.4143	0.3531	0.0037	0.005	0.0292	0.0556	0.8461	0.692	0.3485	0.2684		1.0952	1.0049	0.4504	0.6226	1.0108	0.4942	0.673	0.7423		100	100	25	60		Lipid	Lysophospholipid
	2354			1-palmitoyl-GPG (16:0)*	LC/MS neg	45970			3300276					0.96	0.66	1.86	1.27		0.1916	0.2131	0.0198	0.0145	0.2693	0.2872	0.0209	0.0182	0.3041	0.2232	0.8745	0.7019	0.1045	0.1304		0.9327	0.92	1.8855	1.227	0.911	1.3993	1.2635	1.0089		100	100	100	100		Lipid	Lysophospholipid
	2356			1-stearoyl-GPG (18:0)	LC/MS neg	34437								0.61	0.51	1.37	1.14		0.0392	0.0944	0.4028	0.1623	0.7301	0.4814	0.4178	0.1783	0.7155	0.3877	0.1847	0.451	0.093	0.1222		1.0088	0.6554	1.4741	0.8108	0.7532	0.9397	1.1247	0.6293		100	100	100	80		Lipid	Lysophospholipid
	2358			1-oleoyl-GPG (18:1)*	LC/MS neg	45968								1.19	0.58	2.24	1.09		0.4774	0.3306	0.1069	0.0563	0.1822	0.239	0.0492	0.0359	0.8206	0.4138	0.6324	0.6228	0.1644	0.1674		0.7185	0.8527	1.4558	0.9989	0.6994	1.0905	0.9598	0.7947		80	100	100	80		Lipid	Lysophospholipid
	2360			1-linoleoyl-GPG (18:2)*	LC/MS neg	54885								0.99	0.69	1.54	1.06		0.1397	0.1869	0.0631	0.0362	0.1516	0.2181	0.0288	0.0238	0.7229	0.3904	0.9722	0.7263	0.0521	0.086		0.9482	0.9367	1.4549	1.0083	0.9194	1.1755	1.1437	0.9449		100	100	100	100		Lipid	Lysophospholipid
	2361			1-palmitoyl-GPI (16:0)	LC/MS neg	35305		HMDB61695						0.96	0.94	0.89	0.88		0.6606	0.389	0.2882	0.1247	0.9411	0.5412	0.4917	0.2027	0.4048	0.2761	0.7895	0.6803	0.7242	0.4152		1.0881	1.0472	0.9964	0.9194	1.0493	0.928	1.0117	0.9624		100	100	100	100		Lipid	Lysophospholipid
	2364			1-stearoyl-GPI (18:0)	LC/MS neg	19324		HMDB61696						0.8	0.91	0.98	1.12		0.0278	0.081	0.5033	0.1931	0.3386	0.3214	0.838	0.2956	0.2412	0.1945	0.0247	0.1922	0.336	0.2611		1.1007	0.8714	1.085	0.9789	0.9735	1.0192	1.0806	0.9181		100	100	100	100		Lipid	Lysophospholipid
	2366			1-oleoyl-GPI (18:1)	LC/MS neg	36602								0.78	0.86	0.7	0.76		0.14	0.1869	0.0273	0.0187	0.7299	0.4814	0.0738	0.0487	0.1478	0.1434	0.1841	0.451	0.42	0.306		1.3681	1.0635	1.0384	0.8246	1.1942	0.871	1.1277	0.9223		100	100	100	100		Lipid	Lysophospholipid
	2368			1-linoleoyl-GPI (18:2)*	LC/MS neg	36594								1.03	1.33	1.02	1.32		0.2368	0.2376	0.2583	0.1142	0.3189	0.3117	0.9224	0.3158	0.1287	0.132	0.8852	0.7019	0.1407	0.1519		0.9192	0.9374	0.9477	1.2417	0.9054	1.0493	0.9021	1.053		100	100	100	100		Lipid	Lysophospholipid
	2372			1-arachidonoyl-GPI (20:4)*	LC/MS neg	34214		HMDB61690						0.93	0.97	1.13	1.17		0.5056	0.3389	0.08	0.044	0.7908	0.4973	0.2867	0.1357	0.1383	0.1368	0.4983	0.5907	0.781	0.4339		0.9429	0.8778	1.0565	1.0206	0.8969	1.032	0.9869	0.9378		100	100	100	100		Lipid	Lysophospholipid
	2442		Plasmalogen	1-(1-enyl-palmitoyl)-2-oleoyl-GPE (P-16:0/18:1)*	LC/MS pos late	52477		HMDB11342						0.94	1.11	0.75	0.9		0.7671	0.4177	0.014	0.0111	0.2345	0.2703	0.0145	0.0138	0.2788	0.211	0.5051	0.5916	0.3066	0.2505		1.1215	1.0394	0.8367	0.9358	1.0676	0.8788	0.9585	0.9789		100	100	100	100		Lipid	Plasmalogen
	2443			1-(1-enyl-palmitoyl)-2-linoleoyl-GPE (P-16:0/18:2)*	LC/MS pos late	52677		HMDB11343						0.98	1.36	0.5	0.7		0.2459	0.2389	0.0005	0.0009	0.1809	0.2387	0.0011	0.0019	0.0428	0.0712	0.8886	0.7022	0.093	0.1222		1.1395	1.1092	0.6023	0.8006	1.1167	0.6619	0.8007	0.9231		100	100	100	100		Lipid	Plasmalogen
	2444			1-(1-enyl-palmitoyl)-2-palmitoyl-GPC (P-16:0/16:0)*	LC/MS pos late	52716		HMDB11206	11146967					0.89	1	0.91	1.03		0.4357	0.3224	0.699	0.2417	0.4104	0.3513	0.4072	0.1753	0.746	0.3953	0.2484	0.4931	0.9753	0.4821		1.0959	0.9664	1.0159	1.0061	1.0239	0.9944	1.0395	0.9796		100	100	100	100		Lipid	Plasmalogen
	2446			1-(1-enyl-palmitoyl)-2-arachidonoyl-GPE (P-16:0/20:4)*	LC/MS pos late	52673		HMDB11352						1	1.12	0.77	0.86		0.3791	0.2973	0.007	0.0062	0.4117	0.3516	0.0156	0.0145	0.1176	0.1275	0.9647	0.7263	0.2476	0.2194		1.0834	1.0905	0.8522	0.9401	1.0827	0.8839	0.9499	1.0075		100	100	100	100		Lipid	Plasmalogen
	2448			1-(1-enyl-palmitoyl)-2-oleoyl-GPC (P-16:0/18:1)*	LC/MS pos late	52478								1.07	0.9	1.23	1.04		0.8925	0.4545	0.3646	0.1499	0.5168	0.3943	0.2892	0.1366	0.8461	0.4236	0.7065	0.6532	0.5899	0.3755		0.8604	0.9339	1.0762	0.9786	0.8766	0.9876	0.9386	0.9223		60	80	100	80		Lipid	Plasmalogen
	2450			1-(1-enyl-stearoyl)-2-oleoyl-GPE (P-18:0/18:1)	LC/MS pos late	52614		HMDB11375						0.91	1.9	0.35	0.73		0.0561	0.1119	0.0001	0.0004	0.0136	0.0557	6.1098e-05	0.0003	0.099	0.1162	0.6051	0.6094	0.0044	0.0171		1.4846	1.2679	0.4979	0.9283	1.3168	0.6636	0.8157	1.0712		100	100	75	100		Lipid	Plasmalogen
	2451			1-(1-enyl-stearoyl)-2-linoleoyl-GPE (P-18:0/18:2)*	LC/MS pos late	52748		HMDB11376						0.92	1.27	0.59	0.82		0.4715	0.3291	0.004	0.0039	0.144	0.2131	0.004	0.0053	0.1957	0.1711	0.5671	0.5952	0.138	0.1502		1.1904	1.086	0.7397	0.908	1.1297	0.7885	0.9077	0.9814		100	100	100	100		Lipid	Plasmalogen
	2459			1-(1-enyl-stearoyl)-2-arachidonoyl-GPE (P-18:0/20:4)*	LC/MS pos late	52475		HMDB05779	9547058					0.92	1.03	0.72	0.81		0.7416	0.4099	0.0035	0.0037	0.4477	0.3683	0.0108	0.0108	0.07	0.0942	0.4288	0.5702	0.7646	0.4294		1.1411	1.0498	0.8429	0.8528	1.0882	0.8331	0.9646	0.9398		100	100	100	100		Lipid	Plasmalogen
	2475		Lysoplasmalogen	1-(1-enyl-palmitoyl)-GPE (P-16:0)*	LC/MS pos late	39270								1.28	1.11	1.39	1.2		0.3724	0.2964	0.1951	0.0918	0.7038	0.4764	0.2494	0.1221	0.491	0.3116	0.3559	0.5335	0.7198	0.4136		0.7309	0.9658	1.1461	1.1108	0.8024	1.0387	0.8364	0.9964		100	100	75	100		Lipid	Lysoplasmalogen
	2479			1-(1-enyl-stearoyl)-GPE (P-18:0)*	LC/MS pos late	39271								1.16	0.91	1.21	0.95		0.7178	0.4052	0.3802	0.1549	0.152	0.2181	0.118	0.0691	0.6654	0.3742	0.1913	0.4573	0.4452	0.317		0.8971	1.0482	1.098	1.0022	0.9611	1.0332	0.982	1.0113		100	80	100	80		Lipid	Lysoplasmalogen
	2482		Glycerolipid Metabolism	glycerol	LC/MS neg	15122	C00116	HMDB00131	753					1.42	0.59	2.51	1.04		0.3053	0.2665	4.1097e-05	0.0002	9.8499e-05	0.007	1.7961e-06	5.7496e-05	0.7389	0.3938	0.0081	0.1029	0.0006	0.0048		0.7032	1.0057	1.7908	1.0372	0.8304	1.3425	1.104	1.0098		100	100	100	100		Lipid	Glycerolipid Metabolism
	2483			glycerol 3-phosphate	LC/MS polar	43847	C00093	HMDB00126	754					1.44	0.78	1.31	0.71		0.7123	0.4046	0.7959	0.2683	0.0519	0.1221	0.2234	0.112	0.104	0.1183	0.0899	0.3417	0.2515	0.2209		0.8625	1.2007	1.0775	0.8416	0.9683	0.9318	0.9241	0.9763		100	100	100	100		Lipid	Glycerolipid Metabolism
	2488			glycerophosphoglycerol	LC/MS polar	48857	C03274		439964					0.97	0.76	1.12	0.88		0.1341	0.1833	0.9299	0.298	0.2306	0.2685	0.4378	0.1841	0.3445	0.2429	0.8107	0.6856	0.0705	0.1039		1.0189	0.9763	1.1308	0.8827	0.9849	0.9763	1.0597	0.9075		100	100	100	100		Lipid	Glycerolipid Metabolism
	2489		Monoacylglycerol	1-myristoylglycerol (14:0)	LC/MS neg	35625	C01885	HMDB11561	79050					1.22	0.34	4.62	1.29		0.0643	0.1216	0.001	0.0015	0.0111	0.0507	0.0002	0.0007	0.4114	0.2795	0.5221	0.5949	0.0043	0.0166		0.777	0.957	3.4067	1.1329	0.7606	1.8568	1.4804	0.954		100	100	100	100		Lipid	Monoacylglycerol
	2492			1-palmitoylglycerol (16:0)	LC/MS neg	21127		HMDB31074	14900					1.58	0.39	11.11	2.75		0.2617	0.2462	5.3614e-07	3.819e-05	0.0041	0.0303	8.0946e-07	4.1458e-05	0.0027	0.0199	0.1261	0.3895	0.0069	0.0215		0.3321	0.5824	3.7011	1.4338	0.3962	2.1922	1.0508	0.8266		100	100	100	100		Lipid	Monoacylglycerol
	2493			1-palmitoleoylglycerol (16:1)*	LC/MS neg	52431		HMDB11565						1.92	0.2	21.44	2.2		0.1516	0.1912	2.3004e-05	0.0002	0.0029	0.0259	8.5906e-06	0.0001	0.0916	0.1098	0.1564	0.4166	0.0033	0.0146		0.3929	1.1097	9.8086	1.7619	0.5302	3.6456	1.7701	1.092		100	100	100	100		Lipid	Monoacylglycerol
	2496			1-oleoylglycerol (18:1)	LC/MS neg	21184		HMDB11567	5283468					2.26	0.16	31.64	2.21		0.1833	0.2071	3.8773e-05	0.0002	0.0026	0.0256	1.1546e-05	0.0001	0.1384	0.1368	0.1294	0.3895	0.0037	0.0153		0.3509	0.9652	11.9003	1.6463	0.4411	3.6909	1.6515	0.9858		100	100	100	100		Lipid	Monoacylglycerol
	2497			1-linoleoylglycerol (18:2)	LC/MS neg	27447			5283469					1.54	0.13	16.86	1.37		0.0361	0.0914	0.0005	0.0009	0.0031	0.0272	6.9122e-05	0.0003	0.5311	0.3261	0.391	0.5567	0.0012	0.0072		0.6046	1.2317	13.8045	1.3518	0.712	3.4208	2.3544	1.0345		100	100	100	100		Lipid	Monoacylglycerol
	2498			1-linolenoylglycerol (18:3)	LC/MS neg	34393		HMDB11569	53480978					1.66	0.21	10.99	1.36		0.0916	0.1492	0.0004	0.0008	0.0032	0.0272	5.8206e-05	0.0003	0.4647	0.3008	0.2335	0.4837	0.0024	0.0118		0.5552	1.1612	7.5815	1.3262	0.6948	2.6851	1.7867	1.0441		100	100	100	100		Lipid	Monoacylglycerol
	2502			1-dihomo-linolenylglycerol (20:3)	LC/MS neg	48341								1.42	0.23	8.23	1.35		0.0907	0.1489	0.0013	0.0018	0.01	0.0478	0.0003	0.0008	0.4851	0.3089	0.4193	0.5702	0.0052	0.0182		0.6207	0.9829	5.708	1.1676	0.665	2.2171	1.6018	0.9204		100	100	100	100		Lipid	Monoacylglycerol
	2503			1-arachidonylglycerol (20:4)	LC/MS neg	34397	C13857	HMDB11549	5282281					1.43	0.21	6.94	1.02		0.0211	0.0679	0.0008	0.0012	0.0009	0.0174	4.1564e-05	0.0002	0.9458	0.4538	0.2823	0.498	0.0004	0.0038		0.7652	1.1999	6.4324	1.167	0.9012	2.4011	1.9864	1.0893		100	100	100	100		Lipid	Monoacylglycerol
	2506			1-docosahexaenoylglycerol (22:6)	LC/MS neg	35153		HMDB11587						1.3	0.26	9.66	1.89		0.0399	0.0944	2.7341e-05	0.0002	0.0046	0.0339	1.2725e-05	0.0001	0.0765	0.0996	0.4455	0.5702	0.0016	0.0092		0.6023	0.9067	6.5294	1.5287	0.6644	2.8421	1.81	1.0433		100	100	100	100		Lipid	Monoacylglycerol
	2507			2-myristoylglycerol (14:0)	LC/MS neg	34383		HMDB11530	137938					1.42	0.22	8.19	1.28		0.0295	0.0825	0.0002	0.0005	0.0014	0.0206	2.1478e-05	0.0002	0.4561	0.2997	0.2959	0.5033	0.0006	0.0048		0.409	0.6407	3.7666	0.8233	0.4783	1.5505	1.1466	0.6467		40	60	100	100		Lipid	Monoacylglycerol
	2508			2-palmitoylglycerol (16:0)	LC/MS neg	33419		HMDB11533	123409					1.51	0.31	9.83	2		0.1614	0.1942	4.3415e-05	0.0002	0.0083	0.0436	2.4586e-05	0.0002	0.0732	0.0976	0.2714	0.498	0.0073	0.022		0.3676	0.6161	3.4642	1.0086	0.3973	1.7609	1.0145	0.6897		60	60	100	100		Lipid	Monoacylglycerol
	2509			2-palmitoleoylglycerol (16:1)*	LC/MS neg	52432		HMDB11565						1.6	0.2	12.91	1.64		0.1015	0.1594	0.0002	0.0005	0.0057	0.0378	6.1352e-05	0.0003	0.2761	0.2103	0.2978	0.5034	0.0038	0.0155		0.6011	1.2543	8.2924	1.5621	0.6902	3.1778	1.9575	1.1204		100	100	100	100		Lipid	Monoacylglycerol
	2511			2-oleoylglycerol (18:1)	LC/MS neg	21232		HMDB11537	5319879					2.11	0.17	21.1	1.71		0.186	0.2088	0.0002	0.0005	0.0038	0.0291	4.1032e-05	0.0002	0.3028	0.2231	0.1579	0.4166	0.0048	0.0177		0.5015	1.161	10.2218	1.5881	0.5731	3.4431	1.8111	1.0895		100	100	100	100		Lipid	Monoacylglycerol
	2512			2-linoleoylglycerol (18:2)	LC/MS neg	32506		HMDB11538	5365676					1.5	0.14	11.39	1.03		0.025	0.0758	0.0016	0.0021	0.0019	0.0211	0.0001	0.0004	0.9553	0.454	0.3666	0.5397	0.0006	0.0048		0.8043	1.524	12.4469	1.3191	0.9568	3.2701	2.633	1.1883		100	100	100	100		Lipid	Monoacylglycerol
	2513			2-arachidonoylglycerol (20:4)	LC/MS neg	19266	C13856	HMDB04666	5282280					1.26	0.27	4.59	0.97		0.0197	0.0656	0.0029	0.0032	0.0022	0.0222	0.0002	0.0006	0.924	0.445	0.4422	0.5702	0.0006	0.0048		0.8988	1.1965	4.9732	1.1365	0.9934	2.0993	1.8999	1.0977		100	100	100	100		Lipid	Monoacylglycerol
	2515			2-docosahexaenoylglycerol (22:6)*	LC/MS neg	48675		HMDB11557						1.11	0.37	4.93	1.66		0.049	0.1059	0.0001	0.0004	0.0176	0.066	7.7354e-05	0.0003	0.0898	0.1084	0.7078	0.6532	0.0048	0.0177		0.7335	0.8535	3.7294	1.3472	0.7286	2.0865	1.5343	0.9909		100	100	100	100		Lipid	Monoacylglycerol
	2517			1-heptadecenoylglycerol (17:1)*	LC/MS neg	62449								1.71	0.21	16.75	2.07		0.133	0.1828	5.8261e-05	0.0003	0.0052	0.0355	2.2682e-05	0.0002	0.12	0.1279	0.2412	0.4888	0.0045	0.0171		0.3282	0.6726	5.8442	1.1448	0.381	2.2415	1.1922	0.7163		40	100	100	100		Lipid	Monoacylglycerol
	2518			2-heptadecenoylglycerol (17:1)*	LC/MS neg	62448								1.25	0.07	18.81	1.12		0.0441	0.101	0.0128	0.0105	0.0198	0.0688	0.002	0.0032	0.8775	0.4318	0.7689	0.6744	0.0048	0.0177		0.3161	0.5088	5.206	0.5641	0.2527	1.1617	0.9811	0.2992		60	80	100	60		Lipid	Monoacylglycerol
	2522			1-dihomo-linoleoylglycerol (20:2)	LC/MS neg	35103								1.32	0.33	6.57	1.65		0.1927	0.2136	0.0012	0.0017	0.0361	0.1022	0.0006	0.0012	0.242	0.1945	0.505	0.5916	0.0236	0.05		0.5784	0.8209	4.6796	1.2119	0.6035	1.9871	1.3437	0.8924		100	100	100	100		Lipid	Monoacylglycerol
	2524		Diacylglycerol	diacylglycerol (12:0/18:1, 14:0/16:1, 16:0/14:1) [2]*	LC/MS pos late	55001								2.15	0.74	4	1.37		0.3091	0.2685	0.0016	0.0021	0.0291	0.0887	0.0006	0.0013	0.3128	0.2279	0.0233	0.1917	0.3651	0.2745		0.5102	1.0074	1.8279	1.3471	0.64	1.5001	0.872	1.101		100	100	100	100		Lipid	Diacylglycerol
	2525			diacylglycerol (14:0/18:1, 16:0/16:1) [1]*	LC/MS pos late	54953								2.57	0.83	10.51	3.39		0.2568	0.2448	5.5824e-05	0.0003	0.099	0.1811	0.0002	0.0005	0.0145	0.0422	0.0491	0.2818	0.696	0.4096		0.276	0.8375	3.0561	2.2913	0.3853	2.2985	0.7784	1.1377		60	100	100	100		Lipid	Diacylglycerol
	2526			diacylglycerol (14:0/18:1, 16:0/16:1) [2]*	LC/MS pos late	54954								2.27	0.76	5.18	1.73		0.2994	0.2652	0.0006	0.001	0.0479	0.1161	0.0005	0.001	0.1377	0.1368	0.0326	0.22	0.4697	0.3273		0.4461	0.9391	2.0252	1.5154	0.5537	1.6566	0.8353	1.0982		100	100	100	100		Lipid	Diacylglycerol
	2527			diacylglycerol (16:1/18:2 [2], 16:0/18:3 [1])*	LC/MS pos late	54966								1.64	0.84	2.31	1.19		0.3051	0.2665	0.0049	0.0047	0.046	0.1154	0.0019	0.003	0.4256	0.2864	0.0323	0.22	0.4561	0.3215		0.6252	0.9434	1.3041	1.0968	0.7171	1.188	0.851	1.0011		100	100	100	100		Lipid	Diacylglycerol
	2539			palmitoyl-palmitoyl-glycerol (16:0/16:0) [2]*	LC/MS pos late	54990		HMDB07098						1.31	0.74	2.44	1.37		0.9017	0.4563	0.0004	0.0008	0.046	0.1154	0.0003	0.0008	0.102	0.1174	0.1559	0.4166	0.1346	0.1474		0.6942	0.9192	1.6691	1.2586	0.7716	1.412	1.0525	1.0351		100	100	100	100		Lipid	Diacylglycerol
	2541			palmitoleoyl-palmitoleoyl-glycerol (16:1/16:1) [2]*	LC/MS pos late	57409								2.43	0.78	4.69	1.51		0.2075	0.2221	0.0011	0.0016	0.0354	0.1022	0.0006	0.0012	0.2364	0.1933	0.0184	0.1683	0.5044	0.3427		0.4498	1.016	1.8638	1.4156	0.5826	1.5516	0.8093	1.117		100	100	100	100		Lipid	Diacylglycerol
	2542			palmitoyl-oleoyl-glycerol (16:0/18:1) [1]*	LC/MS pos late	54943	C13861	HMDB07102						1.85	0.69	6.74	2.52		0.6197	0.3759	3.9656e-05	0.0002	0.0646	0.1354	8.7432e-05	0.0004	0.0157	0.0433	0.0883	0.3417	0.3228	0.2565		0.3034	0.6191	2.159	1.3555	0.3779	1.5555	0.7202	0.8161		60	100	100	100		Lipid	Diacylglycerol
	2543			palmitoyl-oleoyl-glycerol (16:0/18:1) [2]*	LC/MS pos late	54942	C13861	HMDB07102						1.79	0.8	3.7	1.65		0.3519	0.2881	0.0002	0.0005	0.0451	0.115	0.0002	0.0006	0.0648	0.0901	0.0367	0.2385	0.4129	0.3026		0.4773	0.8296	1.6512	1.3147	0.5773	1.4286	0.8313	0.9922		100	100	100	100		Lipid	Diacylglycerol
	2544			palmitoyl-linoleoyl-glycerol (16:0/18:2) [1]*	LC/MS pos late	52633		HMDB07103	9543695					1.48	0.68	3.61	1.66		0.9643	0.4734	4.8834e-06	7.3761e-05	0.0088	0.046	5.7693e-06	9.8495e-05	0.0121	0.0395	0.0419	0.2574	0.0599	0.0944		0.5228	0.8095	1.9158	1.2853	0.6259	1.5308	0.976	0.9817		100	100	100	100		Lipid	Diacylglycerol
	2545			palmitoyl-linoleoyl-glycerol (16:0/18:2) [2]*	LC/MS pos late	52634		HMDB07103						1.37	0.84	2.03	1.24		0.4141	0.3153	6.1222e-05	0.0003	0.0102	0.0478	3.5226e-05	0.0002	0.0815	0.1029	0.0148	0.1529	0.1702	0.1714		0.6851	0.9302	1.3631	1.1445	0.7825	1.243	0.952	1.0217		100	100	100	100		Lipid	Diacylglycerol
	2546			palmitoyl-linolenoyl-glycerol (16:0/18:3) [2]*	LC/MS pos late	54965		HMDB07105						1.55	0.49	3.25	1.02		0.5487	0.3476	0.0188	0.0139	0.0231	0.0762	0.0029	0.0042	0.9404	0.4518	0.1827	0.451	0.0473	0.0822		0.661	1.1524	2.2358	1.0126	0.7738	1.4112	1.1207	0.9744		100	100	100	100		Lipid	Diacylglycerol
	2548			palmitoleoyl-oleoyl-glycerol (16:1/18:1) [2]*	LC/MS pos late	52631								2.96	0.76	7.88	2.03		0.2169	0.2263	0.0005	0.0009	0.0477	0.1161	0.0004	0.001	0.1227	0.1281	0.024	0.1917	0.5601	0.3663		0.3086	0.8709	2.0786	1.4953	0.4067	1.625	0.6636	0.9958		100	100	100	100		Lipid	Diacylglycerol
	2549			palmitoleoyl-linoleoyl-glycerol (16:1/18:2) [1]*	LC/MS pos late	54967		HMDB07132						1.98	0.71	5.71	2.04		0.4266	0.3193	2.8704e-05	0.0002	0.0256	0.0807	3.7415e-05	0.0002	0.0245	0.0511	0.0297	0.2118	0.2714	0.2308		0.3343	0.7313	1.965	1.285	0.4431	1.5112	0.7517	0.8907		100	100	100	100		Lipid	Diacylglycerol
	2551			palmitoyl-arachidonoyl-glycerol (16:0/20:4) [1]*	LC/MS pos late	54957		HMDB07112						1.43	1.68	1.05	1.24		0.0805	0.1401	0.5731	0.2102	0.7319	0.4814	0.8781	0.3068	0.5104	0.3176	0.2837	0.498	0.1473	0.1554		0.7069	0.9982	0.7335	1.1992	0.7501	0.858	0.6447	0.9984		80	100	50	100		Lipid	Diacylglycerol
	2552			palmitoyl-arachidonoyl-glycerol (16:0/20:4) [2]*	LC/MS pos late	54958		HMDB07112						1.05	1.18	0.99	1.11		0.1455	0.1879	0.5157	0.1969	0.4086	0.3513	0.9008	0.3109	0.2866	0.214	0.6247	0.6207	0.1219	0.141		1.0072	1.0529	0.9865	1.1731	1.0201	1.0676	0.9902	1.0998		100	100	100	100		Lipid	Diacylglycerol
	2553			palmitoleoyl-arachidonoyl-glycerol (16:1/20:4) [2]*	LC/MS pos late	57406								0.72	0.3	1.13	0.48		0.0012	0.0102	0.1337	0.0679	0.0411	0.1086	0.6617	0.25	0.0139	0.0419	0.2207	0.4773	0.0007	0.0048		1.3187	0.9518	1.6859	0.4565	1.0744	0.7939	1.3514	0.6312		100	100	100	100		Lipid	Diacylglycerol
	2554			palmitoyl-docosahexaenoyl-glycerol (16:0/22:6) [1]*	LC/MS pos late	57373		HMDB07121						0.95	1.64	0.82	1.43		0.0041	0.0248	0.2335	0.106	0.0007	0.0148	0.0579	0.0402	0.0012	0.0118	0.5465	0.5952	0.0001	0.0014		0.9199	0.8714	0.752	1.2545	0.8889	0.9639	0.8289	1.0336		100	60	0	100		Lipid	Diacylglycerol
	2555			palmitoyl-docosahexaenoyl-glycerol (16:0/22:6) [2]*	LC/MS pos late	57374		HMDB07121						1.09	1.24	1.79	2.04		0.2894	0.2584	0.0002	0.0005	0.6387	0.4492	0.0098	0.0104	0.0016	0.0152	0.6583	0.6344	0.2955	0.2462		0.7311	0.7718	1.2892	1.5907	0.724	1.3857	0.9297	1.0791		100	100	100	100		Lipid	Diacylglycerol
	2558			stearoyl-linoleoyl-glycerol (18:0/18:2) [2]*	LC/MS pos late	54947								0.92	0.84	0.99	0.91		0.0455	0.1018	0.3871	0.1573	0.4872	0.3857	0.904	0.3115	0.2609	0.2037	0.3012	0.5037	0.0653	0.0996		1.0993	1.0098	1.0906	0.9231	1.0486	0.9949	1.0893	0.9578		100	100	100	100		Lipid	Diacylglycerol
	2560			oleoyl-oleoyl-glycerol (18:1/18:1) [1]*	LC/MS pos late	54945		HMDB07218						1.39	0.55	9.9	3.94		0.7355	0.4098	0.0002	0.0005	0.24	0.2735	0.0008	0.0015	0.0181	0.0447	0.5313	0.5952	0.2984	0.2462		0.2746	0.5142	2.6347	1.2839	0.262	1.6352	0.6983	0.6134		80	100	100	100		Lipid	Diacylglycerol
	2561			oleoyl-oleoyl-glycerol (18:1/18:1) [2]*	LC/MS pos late	54946		HMDB07218						1.86	0.69	4.21	1.55		0.5883	0.3651	0.0007	0.0011	0.0393	0.108	0.0004	0.001	0.167	0.1554	0.0584	0.3043	0.2597	0.2258		0.4793	0.8361	1.8052	1.2132	0.5589	1.4281	0.8405	0.9496		100	100	100	100		Lipid	Diacylglycerol
	2563			oleoyl-linoleoyl-glycerol (18:1/18:2) [1]	LC/MS pos late	46798		HMDB07219						1.43	0.57	3.54	1.4		0.5244	0.3421	0.0002	0.0005	0.0123	0.0524	8.2523e-05	0.0004	0.1502	0.1449	0.1307	0.3895	0.0296	0.0591		0.6069	0.9142	2.1789	1.2073	0.7032	1.5663	1.1066	0.9954		100	100	100	100		Lipid	Diacylglycerol
	2564			oleoyl-linoleoyl-glycerol (18:1/18:2) [2]	LC/MS pos late	46799		HMDB07219						1.33	0.66	2.23	1.12		0.6362	0.3816	0.0033	0.0036	0.0187	0.0681	0.0008	0.0014	0.5466	0.3321	0.1374	0.4002	0.0489	0.0824		0.7555	0.9894	1.6211	1.0748	0.8265	1.3034	1.0713	1.0057		100	100	100	100		Lipid	Diacylglycerol
	2566			oleoyl-linolenoyl-glycerol (18:1/18:3) [2]*	LC/MS pos late	54970		HMDB07220						2.59	0.47	10.71	1.93		0.7597	0.4156	0.0002	0.0005	0.0132	0.0547	8.2038e-05	0.0004	0.1366	0.1366	0.0381	0.242	0.1067	0.1322		0.2052	0.6277	1.9767	0.9064	0.2745	1.249	0.5584	0.6141		60	80	100	100		Lipid	Diacylglycerol
	2568			linoleoyl-linoleoyl-glycerol (18:2/18:2) [1]*	LC/MS pos late	54968		HMDB07248						0.96	0.56	1.41	0.83		0.1032	0.1601	0.6635	0.2327	0.1519	0.2181	0.1994	0.1034	0.4493	0.2973	0.8716	0.7019	0.0415	0.0754		1.0296	1.0272	1.5741	0.8302	0.9846	1.0653	1.1947	0.878		100	100	100	100		Lipid	Diacylglycerol
	2569			linoleoyl-linoleoyl-glycerol (18:2/18:2) [2]*	LC/MS pos late	54969		HMDB07248						0.94	0.45	1.33	0.63		0.0548	0.1117	0.6742	0.2354	0.0919	0.1725	0.3607	0.1593	0.125	0.1292	0.8399	0.691	0.0175	0.0412		1.1114	1.1256	1.7441	0.6843	1.0659	0.9749	1.2662	0.8207		100	100	100	100		Lipid	Diacylglycerol
	2570			linoleoyl-linolenoyl-glycerol (18:2/18:3) [1]*	LC/MS pos late	54963		HMDB07249						1.15	0.47	2.6	1.06		0.0931	0.1494	0.01	0.0083	0.0192	0.0686	0.0016	0.0027	0.8166	0.4124	0.5539	0.5952	0.0083	0.024		0.8748	1.0913	2.4508	1.0747	0.9265	1.5373	1.3922	1.0231		100	100	100	100		Lipid	Diacylglycerol
	2571			linoleoyl-linolenoyl-glycerol (18:2/18:3) [2]*	LC/MS pos late	54964		HMDB07250						1.15	0.59	1.96	1.01		0.2379	0.238	0.0444	0.027	0.049	0.1173	0.0093	0.0101	0.97	0.4578	0.5159	0.5949	0.0351	0.067		0.897	1.1121	1.8615	1.0548	0.9558	1.3422	1.2456	1.0299		100	100	100	100		Lipid	Diacylglycerol
	2574			stearoyl-arachidonoyl-glycerol (18:0/20:4) [1]*	LC/MS pos late	57450								1.12	0.46	2.08	0.86		0.0671	0.1251	0.1054	0.0557	0.018	0.066	0.0088	0.0097	0.5068	0.3165	0.6263	0.621	0.0062	0.0204		0.8392	0.9217	1.6476	0.8177	0.8344	1.1137	1.1373	0.817		100	100	100	100		Lipid	Diacylglycerol
	2575			stearoyl-arachidonoyl-glycerol (18:0/20:4) [2]*	LC/MS pos late	57449								1.04	0.83	0.99	0.79		0.2468	0.2389	0.0659	0.0376	0.0816	0.1566	0.937	0.3187	0.0133	0.0414	0.6365	0.6259	0.0519	0.086		1.0335	1.0764	1.0202	0.8437	1.045	0.9233	1.0199	0.946		100	100	100	100		Lipid	Diacylglycerol
	2576			oleoyl-arachidonoyl-glycerol (18:1/20:4) [1]*	LC/MS pos late	54960		HMDB07228						0.73	0.22	2.8	0.83		0.0044	0.0256	0.1432	0.0719	0.0419	0.1096	0.0205	0.018	0.6276	0.3627	0.4237	0.5702	0.0016	0.0092		0.929	0.6313	2.6314	0.5912	0.6912	1.0548	1.3508	0.5397		80	100	100	60		Lipid	Diacylglycerol
	2577			oleoyl-arachidonoyl-glycerol (18:1/20:4) [2]*	LC/MS pos late	54961		HMDB07228						1.28	0.61	2.3	1.1		0.2767	0.2559	0.0005	0.0009	0.0033	0.0272	6.8912e-05	0.0003	0.513	0.3187	0.1051	0.3607	0.0062	0.0205		0.7834	0.9749	1.7432	1.0803	0.8511	1.3547	1.1395	1.0118		100	100	100	100		Lipid	Diacylglycerol
	2578			linoleoyl-arachidonoyl-glycerol (18:2/20:4) [1]*	LC/MS pos late	54955		HMDB07257						0.75	0.15	11.21	2.21		0.0001	0.0018	1.8153e-06	4.8675e-05	0.0017	0.0211	1.1946e-06	4.3705e-05	0.0162	0.0437	0.3458	0.5255	1.8442e-05	0.0007		0.5334	0.3234	4.9895	0.7788	0.3711	1.846	1.4325	0.4782		40	40	100	100		Lipid	Diacylglycerol
	2579			linoleoyl-arachidonoyl-glycerol (18:2/20:4) [2]*	LC/MS pos late	54956		HMDB07257						1.03	0.41	2.3	0.92		0.0016	0.0128	0.0039	0.0039	0.0009	0.0166	0.0001	0.0004	0.5948	0.3517	0.8301	0.688	6.1619e-05	0.0011		0.9426	0.972	2.2586	0.8995	0.9451	1.3754	1.4097	0.9222		100	100	100	100		Lipid	Diacylglycerol
	2581			stearoyl-docosahexaenoyl-glycerol (18:0/22:6) [2]*	LC/MS pos late	57368								0.92	1.14	0.95	1.17		0.6954	0.4012	0.4446	0.1744	0.1299	0.1999	0.5827	0.2296	0.1023	0.1174	0.3943	0.5585	0.1892	0.1841		1.0066	0.9411	0.9579	1.0967	0.9662	1.0168	0.9784	1.0041		100	100	100	100		Lipid	Diacylglycerol
	2583			linoleoyl-docosahexaenoyl-glycerol (18:2/22:6) [2]*	LC/MS pos late	54950		HMDB07266						0.92	0.58	1.36	0.85		0.0236	0.0725	0.5465	0.2026	0.0807	0.1561	0.1077	0.0646	0.3744	0.2588	0.6441	0.6287	0.0086	0.0243		1.0192	0.9572	1.4751	0.8134	0.9707	1.0484	1.1805	0.8621		100	100	100	100		Lipid	Diacylglycerol
	2606		Sphingolipid Synthesis	sphinganine	LC/MS pos late	17769	C00836	HMDB00269	3126					1.08	1.44	0.87	1.16		0.0079	0.0379	0.9823	0.3099	0.064	0.1354	0.1944	0.1014	0.1612	0.1526	0.4506	0.5714	0.0034	0.0146		0.9905	1.0822	0.8662	1.243	1.0258	1.0274	0.92	1.1455		100	100	100	100		Lipid	Sphingolipid Synthesis
	2608			sphingadienine	LC/MS pos late	57426			6449795					1.13	1.38	0.61	0.75		0.0149	0.0562	0.0002	0.0005	0.2314	0.2687	0.0008	0.0014	0.0183	0.0447	0.2911	0.498	0.015	0.0372		1.1166	1.2459	0.6926	0.9364	1.1696	0.7925	0.8628	1.0743		100	100	100	100		Lipid	Sphingolipid Synthesis
	2609			phytosphingosine	LC/MS pos late	1510	C12144	HMDB04610	122121					1.03	1.25	0.87	1.06		0.0614	0.1184	0.5213	0.1984	0.1324	0.2012	0.1432	0.0795	0.5062	0.3165	0.7578	0.6726	0.0253	0.0527		1.0226	1.0542	0.8914	1.1066	1.029	0.9885	0.948	1.0728		100	100	100	100		Lipid	Sphingolipid Synthesis
	2612		Dihydroceramides	N-palmitoyl-sphinganine (d18:0/16:0)	LC/MS pos late	52604		HMDB11760	5283572					0.97	1.18	0.6	0.73		0.4554	0.3265	0.0003	0.0007	0.3043	0.3043	0.0014	0.0023	0.0205	0.0468	0.8313	0.688	0.2278	0.2088		1.2814	1.2791	0.7781	0.9071	1.2569	0.8295	0.9865	1.0569		100	100	100	100		Lipid	Dihydroceramides
	2620		Ceramides	N-palmitoyl-sphingosine (d18:1/16:0)	LC/MS pos late	44877		HMDB04949	5283564					0.93	0.9	0.82	0.79		0.2538	0.2434	0.0125	0.0103	0.8415	0.5123	0.0906	0.0573	0.0427	0.0712	0.4846	0.5841	0.3546	0.2712		1.1757	1.0909	0.9582	0.8597	1.117	0.9001	1.049	0.9584		100	100	100	100		Lipid	Ceramides
	2622			N-(2-hydroxypalmitoyl)-sphingosine (d18:1/16:0(2OH))	LC/MS pos late	57697								1.21	1.41	0.68	0.8		0.2584	0.2448	0.202	0.0944	0.7356	0.4816	0.2668	0.1287	0.4814	0.3072	0.5539	0.5952	0.3132	0.2539		0.9946	1.0757	0.6332	0.972	0.964	0.7112	0.7243	0.9466		80	100	100	80		Lipid	Ceramides
	2624			N-stearoyl-sphingosine (d18:1/18:0)*	LC/MS pos late	54979		HMDB04950	5283565					0.85	1	0.73	0.87		0.3538	0.2884	0.0181	0.0135	0.3495	0.3265	0.0252	0.0211	0.2378	0.1937	0.1815	0.451	0.9952	0.4894		1.2623	1.0751	0.9239	0.9237	1.146	0.9134	1.0659	0.9821		100	100	100	100		Lipid	Ceramides
	2626			N-arachidoyl-sphingosine (d18:1/20:0)*	LC/MS pos late	57424		HMDB04951	5283566					0.89	0.99	1.05	1.17		0.317	0.2734	0.0937	0.0506	0.3739	0.3393	0.5574	0.2224	0.0673	0.0918	0.1753	0.4418	0.9361	0.4723		1.0073	0.901	1.0673	1.056	0.949	1.0523	1.0296	0.9699		100	100	100	100		Lipid	Ceramides
	2627			N-erucoyl-sphingosine (d18:1/22:1)*	LC/MS pos late	57436								1.33	1.17	1.46	1.28		0.0328	0.0884	0.0048	0.0047	0.4939	0.3897	0.0147	0.0139	0.0767	0.0996	0.0419	0.2574	0.2747	0.232		0.7092	0.9254	1.018	1.1684	0.791	1.0801	0.8275	1.0325		100	100	100	100		Lipid	Ceramides
	2630			N-palmitoyl-sphingadienine (d18:2/16:0)*	LC/MS pos late	57416								0.88	1.31	0.53	0.79		0.3358	0.2824	1.3698e-05	0.0001	0.0112	0.0507	1.3496e-05	0.0001	0.0244	0.0511	0.1873	0.4516	0.0175	0.0412		1.2636	1.1172	0.6776	0.8751	1.1777	0.7626	0.9158	0.9806		100	100	100	100		Lipid	Ceramides
	2632			N-behenoyl-sphingadienine (d18:2/22:0)*	LC/MS pos late	57372								0.96	1	0.77	0.8		0.7526	0.4129	0.0008	0.0012	0.7051	0.4764	0.0065	0.0075	0.0137	0.0419	0.6139	0.6143	0.9651	0.4809		1.1485	1.1093	0.881	0.8896	1.1219	0.8804	1.0031	0.9847		100	100	100	100		Lipid	Ceramides
	2646			ceramide (d18:1/14:0, d16:1/16:0)*	LC/MS pos late	57432								0.88	1.08	1.13	1.38		0.7717	0.419	0.0221	0.0157	0.2727	0.2881	0.347	0.1559	0.0168	0.0444	0.3125	0.5117	0.5709	0.3725		0.9551	0.8468	1.0941	1.1704	0.8894	1.1111	1.007	0.9813		100	100	100	100		Lipid	Ceramides
	2647			ceramide (d18:1/17:0, d17:1/18:0)*	LC/MS pos late	57434								0.71	0.88	0.64	0.8		0.1009	0.1594	0.0232	0.0161	0.4241	0.3562	0.0361	0.0284	0.2327	0.1918	0.0807	0.3295	0.534	0.3567		1.6063	1.122	0.9937	0.8744	1.282	0.9133	1.2167	0.9623		100	100	100	100		Lipid	Ceramides
	2651			ceramide (d18:2/24:1, d18:1/24:2)*	LC/MS pos late	57443								0.94	0.97	0.73	0.76		0.4403	0.3249	0.0002	0.0005	0.8053	0.5006	0.0028	0.0042	0.0038	0.025	0.4586	0.5715	0.7148	0.4132		1.2315	1.1644	0.9002	0.8715	1.1846	0.8835	1.0474	0.9992		100	100	100	100		Lipid	Ceramides
	2655		Hexosylceramides (HCER)	glycosyl-N-palmitoyl-sphingosine (d18:1/16:0)	LC/MS pos late	53013								0.93	1.19	0.84	1.07		0.4471	0.3249	0.4159	0.1659	0.1002	0.1825	0.0955	0.0592	0.5149	0.3193	0.4899	0.5869	0.1023	0.1291		1.0682	1.0057	0.8911	1.0586	1.0235	0.9657	0.9676	1.0215		100	100	100	100		Lipid	Hexosylceramides (HCER)
	2656			glycosyl-N-stearoyl-sphingosine (d18:1/18:0)	LC/MS pos late	52234								0.89	1.24	1.03	1.44		0.7863	0.4227	0.2711	0.1185	0.3562	0.33	0.8974	0.3102	0.1476	0.1434	0.6294	0.621	0.412	0.3025		0.8488	0.8076	0.9562	1.1092	0.7905	0.9656	0.8528	0.895		100	80	75	100		Lipid	Hexosylceramides (HCER)
	2658			glycosyl-N-behenoyl-sphingosine (d18:1/22:0)*	LC/MS pos late	57371								1.17	1.47	1.43	1.79		0.0115	0.0481	0.0002	0.0004	0.2517	0.2815	0.0199	0.0177	0.0004	0.0069	0.2378	0.4856	0.0135	0.0346		0.7372	0.8711	1.0503	1.5258	0.7842	1.2524	0.8657	1.1346		100	100	100	100		Lipid	Hexosylceramides (HCER)
	2661			glycosyl-N-nervonoyl-sphingosine (d18:1/24:1)*	LC/MS pos late	57369								1.11	1.34	1.05	1.27		0.0023	0.017	0.0183	0.0136	0.1073	0.1889	0.5303	0.2152	0.0062	0.0312	0.1752	0.4418	0.0022	0.0114		0.9163	1.031	0.9647	1.3024	0.9654	1.1163	0.9389	1.1479		100	100	100	100		Lipid	Hexosylceramides (HCER)
	2678			glycosyl ceramide (d16:1/24:1, d18:1/22:1)*	LC/MS pos late	57457								1.53	2.75	2.29	4.11		0.0041	0.0248	9.1184e-05	0.0003	0.1877	0.2423	0.017	0.0155	0.0002	0.0062	0.1645	0.4282	0.0051	0.0182		0.347	0.5616	0.8709	2.1198	0.408	1.251	0.499	1.0227		20	80	100	100		Lipid	Hexosylceramides (HCER)
	2680			glycosyl ceramide (d18:2/24:1, d18:1/24:2)*	LC/MS pos late	57453								1.09	1.35	0.94	1.16		0.2462	0.2389	0.7979	0.2685	0.5053	0.3916	0.7758	0.2802	0.5023	0.3157	0.7078	0.6532	0.2138	0.2003		0.9101	1.0601	0.8411	1.1477	0.9211	0.9599	0.8546	1.0346		100	100	100	100		Lipid	Hexosylceramides (HCER)
	2685		Lactosylceramides (LCER)	lactosyl-N-palmitoyl-sphingosine (d18:1/16:0)	LC/MS pos late	53010								1.06	0.86	1.07	0.87		0.7251	0.4062	0.7738	0.2623	0.4272	0.357	0.7241	0.2659	0.4316	0.2893	0.7432	0.6699	0.4322	0.3118		0.9196	0.9887	0.9778	0.867	0.9267	0.8919	0.9306	0.8881		80	100	100	100		Lipid	Lactosylceramides (LCER)
	2688			lactosyl-N-behenoyl-sphingosine (d18:1/22:0)*	LC/MS pos late	57422								1.24	0.93	1.59	1.2		0.6172	0.3759	0.0388	0.0246	0.3345	0.3182	0.0406	0.0308	0.3702	0.2574	0.2892	0.498	0.7427	0.4219		0.7402	0.9069	1.12	1.0768	0.7809	1.0756	0.884	0.9501		80	100	100	100		Lipid	Lactosylceramides (LCER)
	2697		Dihydrosphingomyelins	palmitoyl dihydrosphingomyelin (d18:0/16:0)*	LC/MS pos late	52434			9939965					1.02	0.98	0.75	0.73		0.9828	0.4773	0.0011	0.0016	0.8138	0.5041	0.0203	0.0179	0.0073	0.0321	0.876	0.7019	0.8597	0.4517		1.1511	1.1661	0.8796	0.8463	1.1499	0.8507	0.9899	0.9883		100	100	100	100		Lipid	Dihydrosphingomyelins
	2698			behenoyl dihydrosphingomyelin (d18:0/22:0)*	LC/MS pos late	57331		HMDB12091						0.87	0.85	0.84	0.82		0.1019	0.1594	0.043	0.0265	0.8695	0.5197	0.1805	0.0955	0.1035	0.1181	0.2689	0.498	0.2092	0.198		1.1764	1.0119	1.0048	0.8292	1.0814	0.8948	1.0599	0.9129		100	100	100	100		Lipid	Dihydrosphingomyelins
	2699			sphingomyelin (d18:0/18:0, d19:0/17:0)*	LC/MS pos late	57473		HMDB12087						0.86	0.98	0.55	0.62		0.5365	0.3451	0.0016	0.0021	0.6565	0.4549	0.01	0.0104	0.0263	0.0525	0.4408	0.5702	0.9038	0.4625		1.4787	1.2667	0.8568	0.7817	1.3362	0.7787	1.0665	0.9756		100	100	100	100		Lipid	Dihydrosphingomyelins
	2700			sphingomyelin (d18:0/20:0, d16:0/22:0)*	LC/MS pos late	57476								0.94	0.77	0.8	0.65		0.2809	0.2561	0.0414	0.0257	0.4985	0.3901	0.3077	0.142	0.05	0.0771	0.761	0.6726	0.2321	0.2115		1.1315	1.0101	0.8584	0.6343	1.0056	0.7246	0.9267	0.7863		80	100	50	20		Lipid	Dihydrosphingomyelins
	2701		Sphingomyelins	palmitoyl sphingomyelin (d18:1/16:0)	LC/MS pos late	37506			9939941					0.97	0.87	1.03	0.92		0.1294	0.1823	0.597	0.217	0.3231	0.3137	0.7453	0.2723	0.2728	0.2093	0.6768	0.6449	0.0912	0.1214		1.0509	1.0233	1.0814	0.9428	1.0324	1.0041	1.0611	0.9769		100	100	100	100		Lipid	Sphingomyelins
	2703			stearoyl sphingomyelin (d18:1/18:0)	LC/MS pos late	19503	C00550	HMDB01348	6453725					0.92	0.86	0.98	0.92		0.0451	0.1018	0.3292	0.1396	0.5533	0.4137	0.7861	0.2827	0.2575	0.2022	0.2675	0.498	0.0742	0.1067		1.0943	0.9985	1.0713	0.9218	1.0418	0.9858	1.076	0.9545		100	100	100	100		Lipid	Sphingomyelins
	2704			behenoyl sphingomyelin (d18:1/22:0)*	LC/MS pos late	48492		HMDB12103						0.86	0.99	0.59	0.68		0.4488	0.3249	0.0008	0.0012	0.5181	0.3943	0.0045	0.0057	0.021	0.0472	0.3107	0.5112	0.9376	0.4723		1.3758	1.1913	0.8408	0.8057	1.2597	0.8009	1.0475	0.9632		100	100	100	100		Lipid	Sphingomyelins
	2705			tricosanoyl sphingomyelin (d18:1/23:0)*	LC/MS pos late	52436		HMDB12105						0.81	0.87	0.91	0.97		0.0443	0.101	0.4185	0.1664	0.6969	0.4729	0.4116	0.1768	0.7556	0.399	0.0784	0.3294	0.2357	0.2134		1.2268	0.9753	1.1125	0.9431	1.0805	1.0105	1.1415	0.9565		100	100	100	100		Lipid	Sphingomyelins
	2706			lignoceroyl sphingomyelin (d18:1/24:0)	LC/MS pos late	57330								0.86	0.88	0.82	0.84		0.0706	0.1297	0.0207	0.0151	0.9191	0.5344	0.0845	0.0538	0.0906	0.1089	0.156	0.4166	0.2247	0.2074		1.1838	1.0127	0.9817	0.8448	1.0845	0.9012	1.06	0.922		100	100	100	100		Lipid	Sphingomyelins
	2708			sphingomyelin (d18:2/23:1)*	LC/MS pos late	57482								0.93	0.66	1.05	0.75		0.1015	0.1594	0.4036	0.1623	0.2424	0.275	0.8092	0.2881	0.1509	0.1452	0.7059	0.6532	0.0599	0.0944		1.1177	1.0607	1.2376	0.7876	1.0605	0.942	1.1271	0.8863		100	100	100	100		Lipid	Sphingomyelins
	2711			sphingomyelin (d18:1/14:0, d16:1/16:0)*	LC/MS pos late	42463		HMDB12097	11433862					1.07	0.63	1.96	1.15		0.2423	0.2389	0.0228	0.016	0.1169	0.1924	0.0113	0.0111	0.5345	0.3263	0.7494	0.6726	0.0664	0.0997		0.786	0.834	1.4671	0.9895	0.7734	1.161	1.0446	0.8596		100	100	100	80		Lipid	Sphingomyelins
	2713			sphingomyelin (d17:1/16:0, d18:1/15:0, d16:1/17:0)*	LC/MS pos late	52433								0.92	0.76	1.42	1.17		0.0614	0.1184	0.0112	0.0093	0.282	0.2917	0.0148	0.0139	0.2156	0.1828	0.5191	0.5949	0.0477	0.0824		0.9777	0.9001	1.3764	1.0477	0.922	1.1886	1.1441	0.9578		100	100	100	100		Lipid	Sphingomyelins
	2715			sphingomyelin (d18:2/16:0, d18:1/16:1)*	LC/MS pos late	42459								0.95	0.98	0.89	0.93		0.5921	0.3662	0.1653	0.0808	0.7674	0.4923	0.2453	0.1208	0.4122	0.2795	0.5455	0.5952	0.8678	0.4534		1.0798	1.0088	0.955	0.9421	1.0348	0.9429	1.0052	0.9707		100	100	100	100		Lipid	Sphingomyelins
	2716			sphingomyelin (d18:1/17:0, d17:1/18:0, d19:1/16:0)	LC/MS pos late	52615								0.88	0.89	0.79	0.8		0.1624	0.1942	0.0142	0.0112	0.9644	0.548	0.0718	0.0477	0.0653	0.0901	0.287	0.498	0.3434	0.2661		1.1776	1.0364	0.9466	0.8237	1.0938	0.8677	1.0358	0.9163		100	100	100	100		Lipid	Sphingomyelins
	2717			sphingomyelin (d18:1/18:1, d18:2/18:0)	LC/MS pos late	37529		HMDB12101	6443882					0.93	0.67	1.18	0.85		0.0031	0.021	0.9967	0.3136	0.0288	0.0883	0.1167	0.0689	0.0989	0.1162	0.4334	0.5702	0.001	0.0063		1.0554	0.9777	1.2476	0.8237	1.0057	1.006	1.1339	0.8923		100	100	100	60		Lipid	Sphingomyelins
	2718			sphingomyelin (d18:1/19:0, d19:1/18:0)*	LC/MS pos late	57475								0.83	0.96	0.85	0.98		0.0818	0.1409	0.153	0.0757	0.2611	0.2838	0.0861	0.0547	0.8092	0.4098	0.043	0.2614	0.6386	0.3918		1.2063	0.9905	1.0276	0.9706	1.0864	0.9892	1.0987	0.9782		100	100	100	100		Lipid	Sphingomyelins
	2719			sphingomyelin (d18:1/20:0, d16:1/22:0)*	LC/MS pos late	48490		HMDB12102						0.88	0.79	1.03	0.91		0.0047	0.026	0.5938	0.2161	0.2978	0.3022	0.719	0.2652	0.2551	0.2015	0.1239	0.3878	0.0086	0.0243		1.1123	0.9825	1.1472	0.8961	1.0391	1.0084	1.1213	0.9345		100	100	100	100		Lipid	Sphingomyelins
	2720			sphingomyelin (d18:1/20:1, d18:2/20:0)*	LC/MS pos late	48491								0.63	0.56	1.47	1.3		0.0189	0.0645	0.1251	0.0644	0.7672	0.4923	0.2055	0.1057	0.3502	0.2464	0.1101	0.3696	0.0621	0.0955		0.9424	0.6612	1.3547	0.8234	0.7287	1.0089	1.116	0.6588		100	60	100	100		Lipid	Sphingomyelins
	2722			sphingomyelin (d18:1/21:0, d17:1/22:0, d16:1/23:0)*	LC/MS pos late	52495								0.89	0.91	0.9	0.91		0.1557	0.1929	0.1562	0.0769	0.9351	0.5386	0.296	0.1383	0.3203	0.2308	0.2682	0.498	0.3473	0.2681		1.1142	0.9949	1.0065	0.8959	1.0436	0.9395	1.0437	0.9394		100	100	100	100		Lipid	Sphingomyelins
	2723			sphingomyelin (d18:2/21:0, d16:2/23:0)*	LC/MS pos late	57480								1.07	0.9	1.67	1.39		0.8996	0.4563	0.0165	0.0128	0.5773	0.4235	0.0402	0.0306	0.1415	0.1396	0.7521	0.6726	0.6384	0.3918		0.7854	0.8117	1.2042	1.0838	0.7425	1.1321	0.9261	0.9077		100	100	100	100		Lipid	Sphingomyelins
	2724			sphingomyelin (d18:1/22:1, d18:2/22:0, d16:1/24:1)*	LC/MS pos late	48493		HMDB12104						1.15	0.85	1.3	0.96		0.8584	0.4427	0.1714	0.0831	0.0619	0.1331	0.0314	0.0255	0.6782	0.3772	0.2008	0.4624	0.1516	0.1586		0.9073	1.039	1.1615	0.9784	0.9535	1.0632	1.0138	0.9999		100	100	100	100		Lipid	Sphingomyelins
	2725			sphingomyelin (d18:1/22:2, d18:2/22:1, d16:1/24:2)*	LC/MS pos late	57477								1.28	0.77	1.59	0.96		0.9305	0.4643	0.088	0.0476	0.0427	0.1104	0.0141	0.0135	0.7807	0.4039	0.1422	0.4002	0.1344	0.1474		0.8434	1.0582	1.2835	0.9905	0.9071	1.1187	1.0125	1.0023		100	100	100	100		Lipid	Sphingomyelins
	2726			sphingomyelin (d18:2/23:0, d18:1/23:1, d17:1/24:1)*	LC/MS pos late	52435								1.03	0.86	1.05	0.88		0.4475	0.3249	0.6116	0.2203	0.2532	0.2819	0.652	0.2474	0.2326	0.1918	0.7702	0.6744	0.1962	0.1893		1.0546	1.0742	1.1161	0.9519	1.0563	1.0147	1.067	1.0044		100	100	100	100		Lipid	Sphingomyelins
	2727			sphingomyelin (d18:1/24:1, d18:2/24:0)*	LC/MS pos late	47153		HMDB12107						1.01	0.84	0.83	0.69		0.3782	0.2973	0.0064	0.0058	0.3125	0.3082	0.1663	0.0898	0.0078	0.0321	0.9216	0.7128	0.1995	0.1917		1.0981	1.1121	0.9305	0.7761	1.0981	0.8298	0.9938	0.917		100	100	100	100		Lipid	Sphingomyelins
	2728			sphingomyelin (d18:2/24:1, d18:1/24:2)*	LC/MS pos late	52437								0.97	0.76	0.92	0.72		0.0878	0.1467	0.0263	0.0181	0.157	0.2215	0.5135	0.2094	0.0114	0.0387	0.8097	0.6856	0.0377	0.0707		1.1485	1.1253	1.0714	0.8052	1.1238	0.9148	1.0943	0.9395		100	100	100	100		Lipid	Sphingomyelins
	2729			sphingomyelin (d18:1/25:0, d19:0/24:1, d20:1/23:0, d19:1/24:0)*	LC/MS pos late	57478								0.79	1.12	0.52	0.74		0.6618	0.3891	0.0034	0.0036	0.2195	0.2602	0.0052	0.0063	0.1314	0.1329	0.2271	0.4773	0.5745	0.3731		1.4685	1.1408	0.7991	0.8396	1.2595	0.7799	1.0221	0.961		100	100	100	100		Lipid	Sphingomyelins
	2757		Sphingosines	sphingosine	LC/MS pos late	17747	C00319	HMDB00252	5353955					1.07	1.16	0.71	0.78		0.0902	0.1489	0.0002	0.0004	0.4715	0.3806	0.0013	0.0022	0.0074	0.0321	0.4467	0.5702	0.1002	0.1279		1.0923	1.1686	0.7869	0.9071	1.1263	0.8358	0.9191	1.0242		100	100	100	100		Lipid	Sphingosines
	2765			hexadecasphingosine (d16:1)*	LC/MS pos late	57428								1.09	0.91	0.92	0.77		0.9944	0.4793	0.1203	0.0623	0.3955	0.3497	0.6034	0.2353	0.086	0.1061	0.5367	0.5952	0.5536	0.3645		1.0096	1.1193	0.9411	0.8494	1.0406	0.8768	0.9556	0.9548		100	100	75	40		Lipid	Sphingosines
	2766			heptadecasphingosine (d17:1)	LC/MS pos late	57427			5283557					1.07	1.32	0.73	0.91		0.0148	0.0562	0.0059	0.0055	0.1166	0.1924	0.0044	0.0057	0.2802	0.2113	0.4401	0.5702	0.0083	0.024		1.0299	1.0965	0.7585	0.9965	1.0563	0.8616	0.874	1.0413		100	100	100	100		Lipid	Sphingosines
	2775		Mevalonate Metabolism	3-hydroxy-3-methylglutarate	LC/MS polar	531	C03761	HMDB00355	1662					0.89	1.28	0.7	1		0.6455	0.385	0.2249	0.1028	0.2221	0.2614	0.1014	0.0617	0.9954	0.4632	0.5664	0.5952	0.2495	0.2199		1.3581	1.1483	0.9005	1.1321	1.182	0.9888	1.0459	1.1175		100	100	100	100		Lipid	Mevalonate Metabolism
	2790		Sterol	cholesterol	LC/MS pos late	63	C00187	HMDB00067	11025495					0.88	0.99	0.78	0.87		0.204	0.2215	0.0021	0.0026	0.299	0.3027	0.005	0.0062	0.0752	0.0991	0.1002	0.3481	0.8648	0.4524		1.1829	1.0417	0.9238	0.9046	1.1043	0.9093	1.0376	0.9677		100	100	100	100		Lipid	Sterol
	2814			4-cholesten-3-one	LC/MS pos late	38125	C00599	HMDB00921	91477					1.07	1.09	1.22	1.24		0.7148	0.4046	0.3269	0.1389	0.9781	0.5506	0.5086	0.2084	0.4596	0.3002	0.8052	0.6849	0.787	0.4359		0.8129	0.9161	1.2385	1.0893	0.8337	1.0255	0.8901	0.9605		100	80	100	100		Lipid	Sterol
	2815			beta-sitosterol	LC/MS pos late	27414	C01753	HMDB00852	222284					1.09	0.9	1	0.83		0.9176	0.4597	0.2303	0.1049	0.2204	0.2602	0.9847	0.3293	0.0851	0.1061	0.4058	0.5692	0.3567	0.2712		1.0317	1.1132	1.0359	0.9321	1.063	0.9706	1.0196	1.0119		100	100	100	100		Lipid	Sterol
	2818			campesterol	LC/MS pos late	33997	C01789	HMDB02869	173183					1.08	0.93	1.13	0.97		0.9611	0.4725	0.3482	0.1449	0.1321	0.2012	0.0988	0.0608	0.6556	0.3714	0.2499	0.4931	0.3057	0.2505		0.9357	1.0101	1.0567	0.9811	0.9674	1.0144	0.9894	0.9918		100	100	100	100		Lipid	Sterol
	2835			7-hydroxycholesterol (alpha or beta)	LC/MS pos late	47890		HMDB06119	107722					0.83	1.53	0.41	0.76		0.6845	0.3986	0.067	0.0379	0.3181	0.3116	0.0565	0.0397	0.5027	0.3157	0.6586	0.6344	0.3358	0.2611		0.906	0.7308	0.2975	0.5356	0.6569	0.3679	0.4626	0.5224		60	60	0	80		Lipid	Sterol
	2891		Corticosteroids	corticosterone	LC/MS neg	5983	C02140	HMDB01547	5753					0.93	1.57	0.67	1.13		0.5439	0.3468	0.6569	0.232	0.4043	0.3513	0.3818	0.1663	0.7719	0.403	0.8651	0.7019	0.3255	0.257		1.031	1.4013	0.6761	1.0506	0.8803	0.7661	0.7467	0.9032		80	80	25	80		Lipid	Corticosteroids
	2994		Primary Bile Acid Metabolism	cholate	LC/MS neg	22842	C00695	HMDB00619	221493					1.26	0.65	1.37	0.71		0.713	0.4046	0.9467	0.3022	0.2353	0.2703	0.4345	0.1836	0.3568	0.2495	0.5395	0.5952	0.2856	0.2401		0.9755	1.0973	1.4045	0.7723	0.9315	0.9148	0.9704	0.8781		100	100	100	100		Lipid	Primary Bile Acid Metabolism
	2995			glycocholate	LC/MS neg	18476	C01921	HMDB00138	10140					0.57	0.34	1.71	1.02		0.0098	0.0447	0.3359	0.1419	0.3743	0.3393	0.2091	0.1071	0.9551	0.454	0.1576	0.4166	0.0178	0.0415		1.2311	0.6463	2.1545	0.6914	0.7954	1.0501	1.3813	0.6047		80	100	100	100		Lipid	Primary Bile Acid Metabolism
	2996			taurocholate	LC/MS neg	18497	C05122	HMDB00036	6675					1.34	0.65	2.17	1.05		0.787	0.4227	0.1341	0.068	0.1836	0.2401	0.0587	0.0406	0.8918	0.4349	0.4275	0.5702	0.2694	0.2295		0.833	0.9696	1.8043	1.0827	0.8179	1.2335	1.0409	0.9692		100	100	100	100		Lipid	Primary Bile Acid Metabolism
	2997			chenodeoxycholate	LC/MS neg	1563	C02528	HMDB00518	10133					0.86	0.8	0.83	0.77		0.4709	0.3291	0.3999	0.1619	0.8791	0.5218	0.6319	0.2428	0.4682	0.3015	0.6759	0.6449	0.548	0.3621		1.2263	1.0993	1.3802	0.8115	1.0899	0.8739	1.0725	0.8882		100	100	100	100		Lipid	Primary Bile Acid Metabolism
	2999			taurochenodeoxycholate	LC/MS neg	18494	C05465	HMDB00951	387316					1.17	0.42	2.5	0.9		0.243	0.2389	0.1858	0.0882	0.0979	0.1801	0.0469	0.0344	0.7864	0.4046	0.6944	0.6518	0.0585	0.0935		0.8378	0.9079	2.7193	0.9321	0.8197	1.226	1.1959	0.8403		100	100	100	100		Lipid	Primary Bile Acid Metabolism
	3000			beta-muricholate	LC/MS neg	31885	C17726	HMDB00415	5283853					1.38	0.85	0.9	0.55		0.7073	0.4046	0.1076	0.0566	0.2566	0.2824	0.7198	0.2652	0.0523	0.0788	0.2727	0.498	0.5921	0.3756		1.0145	1.3674	0.9664	0.7342	1.0986	0.7699	0.8838	0.957		100	100	100	100		Lipid	Primary Bile Acid Metabolism
	3001			alpha-muricholate	LC/MS neg	34092	C17647	HMDB00506	3083761					1.26	0.52	1.81	0.75		0.4686	0.3291	0.6009	0.2178	0.1364	0.2045	0.168	0.0904	0.4605	0.3002	0.5542	0.5952	0.1321	0.1473		0.9698	1.0953	2.1443	0.8645	0.9524	1.1074	1.1405	0.9247		100	100	100	100		Lipid	Primary Bile Acid Metabolism
	3003			tauro-beta-muricholate	LC/MS neg	33983		HMDB00932	168408					2.78	0.29	7.32	0.76		0.7968	0.4251	0.0538	0.0318	0.015	0.0599	0.0046	0.0058	0.6411	0.3681	0.0904	0.3417	0.0565	0.0913		0.6492	1.8177	4.7817	1.4205	0.824	1.9494	1.3376	1.2009		100	100	100	100		Lipid	Primary Bile Acid Metabolism
	3007			cholate sulfate	LC/MS neg	52973								1.71	0.46	2.83	0.76		0.7517	0.4129	0.3236	0.138	0.1012	0.1829	0.0766	0.0499	0.6047	0.3552	0.3158	0.5118	0.1757	0.175		0.4503	0.8501	1.8668	0.653	0.5258	0.7718	0.6768	0.5996		60	60	75	40		Lipid	Primary Bile Acid Metabolism
	3015		Secondary Bile Acid Metabolism	deoxycholate	LC/MS neg	1114	C04483	HMDB00626	222528					1.02	0.33	1.54	0.49		0.1635	0.1942	0.7141	0.2451	0.1509	0.2181	0.4455	0.1861	0.1892	0.1661	0.9723	0.7263	0.0586	0.0935		0.9505	1.0813	1.3654	0.5346	0.8164	0.7095	1.0023	0.5779		100	80	100	100		Lipid	Secondary Bile Acid Metabolism
	3020			taurodeoxycholate	LC/MS neg	12261	C05463	HMDB00896	2733768					1.67	0.52	2.03	0.64		0.8095	0.4282	0.6452	0.2297	0.0538	0.1252	0.0986	0.0608	0.2553	0.2015	0.1981	0.4599	0.1289	0.145		0.8394	1.1479	1.4219	0.866	0.8692	0.9901	0.9597	0.8967		100	100	100	100		Lipid	Secondary Bile Acid Metabolism
	3023			6-beta-hydroxylithocholate	LC/MS neg	36807	C15515	HMDB00811	5283821					2.56	0.46	2.39	0.43		0.8164	0.4292	0.9778	0.3093	0.0177	0.066	0.0841	0.0537	0.0739	0.0978	0.0517	0.2884	0.1159	0.1386		0.7548	1.7667	1.7289	0.7523	0.9598	0.9687	0.928	1.0019		100	100	100	100		Lipid	Secondary Bile Acid Metabolism
	3031			taurolithocholate	LC/MS neg	31889	C02592	HMDB00722	10595					1.44	0.24	3.94	0.66		0.0425	0.1	0.0629	0.0361	0.0019	0.0211	0.0013	0.0021	0.2241	0.1877	0.2816	0.498	0.0009	0.0062		0.6357	0.856	2.3575	0.6	0.6642	1.072	1.0988	0.6479		80	100	100	60		Lipid	Secondary Bile Acid Metabolism
	3034			ursodeoxycholate	LC/MS neg	1605	C07880	HMDB00946	31401					1.51	0.66	1.41	0.61		0.9837	0.4773	0.7606	0.2591	0.1143	0.1924	0.3626	0.1597	0.1681	0.1558	0.2461	0.4931	0.2616	0.226		0.8363	1.1539	1.2013	0.7758	0.9076	0.84	0.8754	0.8709		100	100	100	100		Lipid	Secondary Bile Acid Metabolism
	3039			tauroursodeoxycholate	LC/MS neg	39378		HMDB00874	9848818					2.4	0.24	7.82	0.77		0.503	0.3389	0.0448	0.0271	0.0131	0.0547	0.0037	0.005	0.6553	0.3714	0.1418	0.4002	0.0295	0.0591		0.6479	1.4733	4.6294	1.3077	0.7399	1.8193	1.336	1.0076		100	100	100	100		Lipid	Secondary Bile Acid Metabolism
	3044			6-oxolithocholate	LC/MS neg	46336			164960					3.08	0.55	1.62	0.29		0.4281	0.3193	0.2633	0.1158	0.0178	0.066	0.3195	0.1461	0.0138	0.0419	0.023	0.1917	0.2239	0.2074		0.8333	2.2098	1.2073	0.6755	1.1318	0.7772	0.8221	1.0699		100	100	100	100		Lipid	Secondary Bile Acid Metabolism
	3046			hyocholate	LC/MS neg	34093	C17649	HMDB00760	92805					2	1.11	1.84	1.03		0.2518	0.2421	0.3599	0.1485	0.398	0.3505	0.2316	0.1154	0.9574	0.4543	0.1536	0.4166	0.8279	0.4445		0.6721	1.8088	1.2828	1.2771	0.8256	1.1331	0.792	1.1811		80	80	100	100		Lipid	Secondary Bile Acid Metabolism
	3048			taurohyocholate*	LC/MS neg	42603								2.08	0.61	5.32	1.56		0.7842	0.4227	0.023	0.016	0.1618	0.2253	0.0149	0.0139	0.4518	0.2984	0.2214	0.4773	0.4252	0.3088		0.4103	1.3478	2.4004	1.4324	0.5093	1.4658	0.8152	0.9159		60	100	100	100		Lipid	Secondary Bile Acid Metabolism
	3049			hyodeoxycholate	LC/MS neg	27531	C15517	HMDB00733	5283820					2.26	0.66	1.62	0.47		0.5488	0.3476	0.6853	0.238	0.0738	0.1484	0.3162	0.1451	0.1094	0.1209	0.0844	0.3355	0.3827	0.2838		0.8052	1.6209	1.1255	0.7745	0.9458	0.8282	0.8019	0.9768		100	100	100	100		Lipid	Secondary Bile Acid Metabolism
	3050			taurohyodeoxycholic acid	LC/MS neg	43588			119046					2.69	0.18	13.3	0.9		0.3787	0.2973	0.007	0.0062	0.004	0.0302	0.0004	0.001	0.8415	0.422	0.0894	0.3417	0.0098	0.027		0.1462	0.6106	2.1742	0.5124	0.2294	0.7915	0.5102	0.3559		40	60	100	60		Lipid	Secondary Bile Acid Metabolism
	3056			glycocholenate sulfate*	LC/MS neg	57741								1.09	0.56	2.4	1.24		0.3793	0.2973	0.0591	0.0343	0.2344	0.2703	0.0395	0.0303	0.5669	0.3392	0.8115	0.6856	0.1612	0.1654		0.7368	0.8235	2.3557	1.0204	0.7349	1.2685	1.0898	0.8555		80	80	100	100		Lipid	Secondary Bile Acid Metabolism
	3058			7-ketodeoxycholate	LC/MS neg	31904		HMDB00391	188292					1.06	0.87	0.57	0.47		0.8903	0.4544	0.0445	0.027	0.7396	0.4822	0.2219	0.1116	0.0848	0.1061	0.887	0.7019	0.7466	0.4234		1.472	1.5651	1.1128	0.7513	1.3906	0.7197	1.0217	0.9795		100	100	100	100		Lipid	Secondary Bile Acid Metabolism
	3063			taurochenodeoxycholic acid 7-sulfate	LC/MS neg	52976								0.89	0.41	2.96	1.35		0.3536	0.2884	0.2064	0.0959	0.4674	0.3787	0.1761	0.0934	0.6812	0.3777	0.8795	0.7019	0.2601	0.2258		0.7843	0.6312	2.0989	0.7587	0.4364	0.8727	0.7934	0.4801		60	80	100	80		Lipid	Secondary Bile Acid Metabolism
	3634	Nucleotide	Purine Metabolism, (Hypo)Xanthine/Inosine containing	inosine	LC/MS neg	1123	C00294	HMDB00195	6021					1.13	0.84	1.15	0.86		0.6263	0.3778	0.8722	0.2864	0.0069	0.0406	0.0599	0.0411	0.03	0.0568	0.0747	0.3264	0.025	0.0524		0.9341	1.0548	1.0755	0.9071	0.9899	0.9823	0.9976	0.9747		100	100	100	100		Nucleotide	Purine Metabolism, (Hypo)Xanthine/Inosine containing
	3635			hypoxanthine	LC/MS polar	3127	C00262	HMDB00157	790					0.92	1.02	0.85	0.94		0.4259	0.3193	0.0229	0.016	0.2607	0.2838	0.0224	0.0193	0.3352	0.2382	0.1681	0.4333	0.8131	0.4411		1.0967	1.0013	0.9309	0.9464	1.0456	0.9337	1.0063	0.9701		100	100	100	100		Nucleotide	Purine Metabolism, (Hypo)Xanthine/Inosine containing
	3636			xanthine	LC/MS polar	3147	C00385	HMDB00292	1188					0.97	1.05	0.85	0.92		0.8411	0.4361	0.0001	0.0004	0.1124	0.1924	0.0003	0.0008	0.0251	0.0511	0.2971	0.5034	0.2136	0.2003		1.0837	1.0453	0.921	0.9643	1.0636	0.9411	0.998	1.0029		100	100	100	100		Nucleotide	Purine Metabolism, (Hypo)Xanthine/Inosine containing
	3638			xanthosine	LC/MS neg	15136	C01762	HMDB00299	64959					1.04	1.05	0.77	0.78		0.5029	0.3389	0.0019	0.0024	0.9279	0.5363	0.0187	0.0167	0.0177	0.0447	0.671	0.6417	0.6005	0.3795		1.1358	1.1868	0.8743	0.9146	1.1477	0.8889	0.9867	1.034		100	100	100	100		Nucleotide	Purine Metabolism, (Hypo)Xanthine/Inosine containing
	3642			2'-deoxyinosine	LC/MS neg	15076	C05512	HMDB00071	65058					0.95	0.82	0.74	0.63		0.1421	0.1869	0.0003	0.0007	0.3868	0.3464	0.0222	0.0192	0.0012	0.0117	0.6383	0.6265	0.1142	0.1386		1.1567	1.1048	0.8678	0.6968	1.1197	0.7648	0.9868	0.8679		100	100	100	100		Nucleotide	Purine Metabolism, (Hypo)Xanthine/Inosine containing
	3644			urate	LC/MS pos early	1604	C00366	HMDB00289	1175					0.82	0.55	0.39	0.26		0.0386	0.0944	1.0336e-05	0.0001	0.2719	0.2881	0.0023	0.0035	5.4944e-05	0.0028	0.4243	0.5702	0.0334	0.0645		1.6428	1.262	0.6329	0.3413	1.3626	0.437	0.9414	0.6325		100	100	100	100		Nucleotide	Purine Metabolism, (Hypo)Xanthine/Inosine containing
	3645			uric acid ribonucleoside*	LC/MS neg	62102			164933					0.71	1.06	0.48	0.71		0.451	0.3252	0.0084	0.0072	0.281	0.2917	0.0121	0.0117	0.1832	0.164	0.188	0.4516	0.8161	0.4411		1.7174	1.3971	0.8203	0.8973	1.4272	0.8293	1.166	1.0151		100	100	100	100		Nucleotide	Purine Metabolism, (Hypo)Xanthine/Inosine containing
	3646			allantoin	LC/MS polar	1107	C02350	HMDB00462	204					1.03	1.03	0.92	0.92		0.3765	0.2973	0.0284	0.0192	0.9858	0.5514	0.1139	0.0673	0.0998	0.1162	0.5248	0.5952	0.5326	0.3563		1.0452	1.0752	0.9622	0.9921	1.0577	0.9751	1.0002	1.0312		100	100	100	100		Nucleotide	Purine Metabolism, (Hypo)Xanthine/Inosine containing
	3651		Purine Metabolism, Adenine containing	adenosine 5'-diphosphate (ADP)	LC/MS polar	3108	C00008	HMDB01341	6022					0.99	2.08	0.38	0.8		0.0241	0.0736	0.0009	0.0013	0.0213	0.0726	0.0004	0.0009	0.2791	0.211	0.9638	0.7263	0.0033	0.0146		1.284	1.2869	0.5291	1.0338	1.2579	0.6956	0.7808	1.1207		100	100	100	100		Nucleotide	Purine Metabolism, Adenine containing
	3652			adenosine 5'-monophosphate (AMP)	LC/MS pos early	32342	C00020	HMDB00045	6083					1.11	1.12	1.18	1.19		0.4632	0.3289	0.2441	0.1091	0.9862	0.5514	0.4245	0.1807	0.3841	0.2645	0.5999	0.6078	0.6042	0.3806		0.9219	1.0218	1.283	1.2451	0.9687	1.1506	1.0008	1.1137		100	100	100	100		Nucleotide	Purine Metabolism, Adenine containing
	3653			adenosine 3'-monophosphate (3'-AMP)	LC/MS neg	35142	C01367	HMDB03540	41211					0.87	0.98	0.48	0.55		0.7877	0.4227	0.0436	0.0267	0.8403	0.5123	0.1187	0.0691	0.1659	0.155	0.7317	0.6659	0.9627	0.4803		1.9105	1.6657	0.8055	0.894	1.4864	0.7666	1.1123	1.0243		100	100	100	100		Nucleotide	Purine Metabolism, Adenine containing
	3654			adenosine 2'-monophosphate (2'-AMP)	LC/MS neg	36815	C00946	HMDB11617	94136					1.03	0.59	0.84	0.49		0.0074	0.0365	5.6304e-05	0.0003	0.0037	0.0291	0.1679	0.0904	9.2996e-06	0.0028	0.8069	0.685	0.0004	0.0043		1.1056	1.1219	0.9346	0.5543	1.1046	0.7083	1.0013	0.7814		100	100	100	100		Nucleotide	Purine Metabolism, Adenine containing
	3657			adenosine 3',5'-diphosphate	LC/MS neg	15691	C00054	HMDB00061	159296					1.06	0.81	0.81	0.61		0.4917	0.3354	0.0054	0.0051	0.2261	0.2647	0.193	0.1011	0.005	0.0278	0.6901	0.65	0.1965	0.1893		1.0598	1.1381	0.8843	0.7089	1.089	0.7641	0.948	0.8778		100	100	100	100		Nucleotide	Purine Metabolism, Adenine containing
	3658			adenylosuccinate	LC/MS neg	57838	C03794	HMDB00536	195					2.17	0.41	3.85	0.72		0.8911	0.4544	0.264	0.1158	0.0776	0.1531	0.0531	0.0378	0.6005	0.3533	0.2202	0.4773	0.1826	0.1791		0.5703	1.1163	1.4334	0.7661	0.5325	0.8889	0.7095	0.6672		100	100	100	100		Nucleotide	Purine Metabolism, Adenine containing
	3659			adenosine	LC/MS pos early	555	C00212	HMDB00050	60961					1.26	0.48	2.49	0.95		0.4001	0.3071	0.1583	0.0778	0.1139	0.1924	0.0461	0.0339	0.8894	0.4343	0.5624	0.5952	0.1007	0.1279		0.8269	1.0447	4.7678	0.9989	0.9246	1.4196	1.2983	1.011		100	100	100	100		Nucleotide	Purine Metabolism, Adenine containing
	3660			adenine	LC/MS pos early	554	C00147	HMDB00034	190					1.04	0.92	1.18	1.05		0.8025	0.4263	0.2408	0.108	0.5214	0.3961	0.2164	0.1095	0.6865	0.3795	0.7735	0.6754	0.5406	0.3597		0.9734	0.9982	1.1728	1.0639	0.9783	1.0918	1.0454	1.0218		100	100	100	100		Nucleotide	Purine Metabolism, Adenine containing
	3665			N1-methyladenosine	LC/MS pos early	15650	C02494	HMDB03331	27476					0.83	0.83	0.89	0.89		0.0564	0.1119	0.2184	0.1002	0.9809	0.5512	0.3826	0.1664	0.3729	0.2587	0.1481	0.4042	0.1806	0.1787		1.1329	0.9417	1.0131	0.8608	1.0254	0.9129	1.0624	0.8811		100	100	100	100		Nucleotide	Purine Metabolism, Adenine containing
	3675			N6-carbamoylthreonyladenosine	LC/MS neg	35157		HMDB41623	161466					0.9	0.84	0.84	0.78		0.1609	0.1942	0.043	0.0265	0.7178	0.48	0.2248	0.1124	0.0797	0.102	0.4325	0.5702	0.2246	0.2074		1.129	1.0211	0.9613	0.8164	1.0674	0.8625	1.0302	0.8936		100	100	100	100		Nucleotide	Purine Metabolism, Adenine containing
	3678			2'-deoxyadenosine 5'-monophosphate	LC/MS neg	46333	C00360	HMDB00905	12599					0.88	1.3	0.53	0.78		0.5593	0.3518	0.0009	0.0013	0.0917	0.1725	0.001	0.0017	0.11	0.1209	0.3936	0.5585	0.12	0.1395		1.309	1.1548	0.7196	0.9132	1.2201	0.7815	0.9456	1.0084		100	100	100	100		Nucleotide	Purine Metabolism, Adenine containing
	3679			2'-deoxyadenosine 3'-monophosphate	LC/MS neg	40663			1467					0.79	1.05	0.52	0.69		0.6226	0.3769	0.0178	0.0134	0.4765	0.3824	0.0341	0.0269	0.1795	0.1634	0.3831	0.5506	0.8777	0.4552		1.6784	1.2482	0.8496	0.8559	1.3494	0.8062	1.095	0.9935		100	100	100	100		Nucleotide	Purine Metabolism, Adenine containing
	3685			N6-succinyladenosine	LC/MS pos early	48130		HMDB00912	165243					1.89	1.05	1.44	0.8		0.0163	0.0584	0.601	0.2178	0.0336	0.0995	0.0671	0.0453	0.2083	0.1782	0.0022	0.0436	0.8044	0.4391		0.7206	1.3703	1.0462	1.1017	0.9695	1.0371	0.8454	1.1894		100	100	100	100		Nucleotide	Purine Metabolism, Adenine containing
	3688		Purine Metabolism, Guanine containing	guanosine 5'- monophosphate (5'-GMP)	LC/MS pos early	2849	C00144	HMDB01397	6804					0.92	1.23	0.71	0.95		0.7099	0.4046	0.2413	0.108	0.3927	0.3483	0.1695	0.0908	0.8076	0.4096	0.7201	0.6599	0.4005	0.2951		1.1261	1.0194	0.7989	1.1459	1.0591	0.8663	0.9284	0.9882		100	100	100	100		Nucleotide	Purine Metabolism, Guanine containing
	3689			guanosine 3'-monophosphate (3'-GMP)	LC/MS polar	39786			3522					0.75	0.8	0.58	0.62		0.1088	0.1647	0.0034	0.0036	0.8382	0.5118	0.0231	0.0196	0.0309	0.0574	0.1835	0.451	0.3198	0.2547		1.6697	1.1892	0.9161	0.7468	1.3471	0.806	1.1819	0.9186		100	100	100	100		Nucleotide	Purine Metabolism, Guanine containing
	3693			guanosine	LC/MS neg	1573	C00387	HMDB00133	6802					1.21	1.12	1.48	1.36		0.2913	0.2592	0.0218	0.0155	0.7736	0.4943	0.0688	0.0461	0.1193	0.1275	0.3281	0.5171	0.5902	0.3755		0.7861	0.9483	1.1875	1.3387	0.8451	1.2004	0.9344	1.0856		100	100	100	100		Nucleotide	Purine Metabolism, Guanine containing
	3694			guanine	LC/MS pos early	32352	C00242	HMDB00132	764					1.04	1.07	0.94	0.97		0.2619	0.2462	0.2668	0.1169	0.7337	0.4816	0.319	0.1461	0.5653	0.3392	0.5594	0.5952	0.3152	0.2542		0.9977	1.0312	0.9334	1.0019	1.0119	0.9627	0.9625	1.0122		100	100	100	100		Nucleotide	Purine Metabolism, Guanine containing
	3696			7-methylguanine	LC/MS pos early	35114	C02242	HMDB00897	11361					0.92	1.05	0.68	0.78		0.821	0.4293	0.0002	0.0004	0.3081	0.3061	0.0008	0.0015	0.0114	0.0387	0.3637	0.5382	0.5792	0.3742		1.1908	1.1016	0.8246	0.8538	1.1409	0.8285	0.9794	0.9651		100	100	100	100		Nucleotide	Purine Metabolism, Guanine containing
	3710			2'-deoxyguanosine	LC/MS neg	1411	C00330	HMDB00085	187790					0.79	1.06	0.7	0.95		0.3412	0.2837	0.0432	0.0266	0.1244	0.1955	0.0187	0.0167	0.678	0.3772	0.0764	0.3288	0.6639	0.4001		1.3319	1.0488	0.9427	0.9825	1.1616	0.9481	1.0979	1.0031		100	100	100	100		Nucleotide	Purine Metabolism, Guanine containing
	3711			guanosine 2'-monophosphate (2'-GMP)*	LC/MS neg	52442			444571					0.93	0.94	0.66	0.67		0.6929	0.401	0.0305	0.0202	0.9817	0.5512	0.1181	0.0691	0.1052	0.1185	0.7605	0.6726	0.7979	0.4391		1.4862	1.2583	0.8962	0.8405	1.2752	0.8469	1.0757	1.004		100	100	100	100		Nucleotide	Purine Metabolism, Guanine containing
	3715		Pyrimidine Metabolism, Orotate containing	orotate	LC/MS polar	1505	C00295	HMDB00226	967					1.21	1.69	0.86	1.2		0.0739	0.1344	0.9216	0.2973	0.3868	0.3464	0.5946	0.2332	0.4811	0.3072	0.4643	0.5734	0.0723	0.1052		0.9296	1.138	0.8763	1.4558	0.9959	1.0147	0.8401	1.2029		100	100	100	100		Nucleotide	Pyrimidine Metabolism, Orotate containing
	3717			orotidine	LC/MS polar	35172		HMDB00788	92751					1	0.99	0.88	0.87		0.8734	0.4474	0.0201	0.0146	0.9148	0.5333	0.1074	0.0646	0.067	0.0917	0.9696	0.7263	0.8548	0.4503		1.0829	1.0881	0.9587	0.9431	1.0786	0.9484	1.0155	1.0074		100	100	100	100		Nucleotide	Pyrimidine Metabolism, Orotate containing
	3721		Pyrimidine Metabolism, Uracil containing	uridine 5'-diphosphate (UDP)	LC/MS neg	5345	C00015	HMDB00295	6031					0.54	1.33	0.31	0.76		0.5548	0.3502	0.0191	0.0141	0.1237	0.1955	0.0104	0.0107	0.4795	0.307	0.1241	0.3878	0.4911	0.3382		1.6515	0.9409	0.6019	0.7781	1.1577	0.5624	0.8767	0.7426		100	100	75	100		Nucleotide	Pyrimidine Metabolism, Uracil containing
	3722			uridine 5'-monophosphate (UMP)	LC/MS polar	2856	C00105	HMDB00288	6030					1.02	1.29	0.58	0.73		0.244	0.2389	0.0018	0.0022	0.3344	0.3182	0.0049	0.0061	0.0594	0.0843	0.8774	0.7019	0.1496	0.1574		1.1135	1.1503	0.6481	0.8831	1.123	0.7274	0.8433	0.9688		100	100	100	100		Nucleotide	Pyrimidine Metabolism, Uracil containing
	3724			uridine 3'-monophosphate (3'-UMP)	LC/MS polar	39764	C01368		101543					0.85	0.85	0.67	0.67		0.1733	0.1988	0.0034	0.0036	0.9873	0.5514	0.0311	0.0253	0.0224	0.0486	0.3193	0.5118	0.3362	0.2611		1.276	1.0458	0.8331	0.7243	1.1325	0.7561	1.0055	0.8516		100	100	100	100		Nucleotide	Pyrimidine Metabolism, Uracil containing
	3726			uridine-2',3'-cyclic monophosphate	LC/MS neg	37137	C02355	HMDB11640	439715					1.15	0.75	1.16	0.75		0.4578	0.3276	0.4822	0.1856	0.0395	0.108	0.3085	0.1421	0.0466	0.0742	0.2938	0.5011	0.0558	0.0906		0.9831	1.1001	1.099	0.8256	1.014	0.9469	1.016	0.945		100	100	100	100		Nucleotide	Pyrimidine Metabolism, Uracil containing
	3727			uridine	LC/MS neg	606	C00299	HMDB00296	6029					1.05	1.16	0.98	1.08		0.0133	0.0541	0.4579	0.1785	0.1725	0.2312	0.6516	0.2474	0.1306	0.1329	0.3329	0.5218	0.0107	0.0293		0.9838	1.0327	0.9666	1.1153	1.0072	1.0341	0.9724	1.0711		100	100	100	100		Nucleotide	Pyrimidine Metabolism, Uracil containing
	3728			uracil	LC/MS pos early	605	C00106	HMDB00300	1174					0.64	1.24	0.45	0.88		0.3649	0.2951	0.0023	0.0027	0.0193	0.0686	0.0006	0.0012	0.4588	0.3002	0.0205	0.1847	0.2648	0.2267		1.7443	1.165	0.7967	1.0015	1.3821	0.8671	1.1618	1.0315		100	100	100	100		Nucleotide	Pyrimidine Metabolism, Uracil containing
	3729			pseudouridine	LC/MS pos early	33442	C02067	HMDB00767	15047					0.96	0.92	0.78	0.75		0.46	0.3285	0.0083	0.0072	0.8221	0.507	0.0727	0.0482	0.031	0.0574	0.7049	0.6532	0.5079	0.3434		1.1787	1.1253	0.9285	0.8453	1.1362	0.8728	1.0291	0.9635		100	100	100	100		Nucleotide	Pyrimidine Metabolism, Uracil containing
	3730			5,6-dihydrouridine	LC/MS neg	61833			94312					0.9	1.01	0.72	0.81		0.7202	0.4054	0.0513	0.0306	0.6646	0.4569	0.099	0.0608	0.2409	0.1945	0.565	0.5952	0.9584	0.4791		1.0832	0.987	0.795	0.8136	1.0133	0.7722	0.9055	0.8641		100	100	100	80		Nucleotide	Pyrimidine Metabolism, Uracil containing
	3731			2'-O-methyluridine	LC/MS neg	57655			102212					0.89	0.98	0.7	0.77		0.5357	0.3451	0.0129	0.0105	0.66	0.4556	0.0402	0.0306	0.1045	0.1185	0.4423	0.5702	0.9005	0.4624		1.2379	1.1071	0.8623	0.8653	1.1477	0.8454	1.0195	0.9518		100	100	100	100		Nucleotide	Pyrimidine Metabolism, Uracil containing
	3732			5-methyluridine (ribothymidine)	LC/MS neg	35136		HMDB00884	445408					1.57	1.49	1	0.95		3.9675e-05	0.0007	0.77	0.2614	0.7231	0.48	0.9658	0.3257	0.6381	0.367	0.0005	0.0127	0.0022	0.0114		0.7981	1.253	0.7972	1.2084	0.9917	0.97	0.7927	1.2136		100	100	100	100		Nucleotide	Pyrimidine Metabolism, Uracil containing
	3743			2'-deoxyuridine	LC/MS polar	1412	C00526	HMDB00012	13712					0.48	0.92	0.28	0.54		0.0604	0.1184	0.0003	0.0006	0.1243	0.1955	0.0005	0.0011	0.0384	0.0654	0.0176	0.1672	0.786	0.4359		2.4029	1.1871	0.7241	0.6268	1.5881	0.6199	1.2135	0.8112		100	100	100	100		Nucleotide	Pyrimidine Metabolism, Uracil containing
	3746			3-ureidopropionate	LC/MS pos early	3155	C02642	HMDB00026	111					0.75	2.62	0.41	1.42		0.4618	0.3285	0.5567	0.2057	0.1877	0.2423	0.1934	0.1011	0.5786	0.345	0.6553	0.6343	0.1629	0.1667		2.2817	1.2482	0.5702	1.2714	0.9646	0.7353	0.7101	0.9988		100	100	100	100		Nucleotide	Pyrimidine Metabolism, Uracil containing
	3747			beta-alanine	LC/MS pos early	55	C00099	HMDB00056	239					0.9	1.22	0.71	0.97		0.392	0.3028	0.003	0.0033	0.0092	0.0462	0.0004	0.001	0.6921	0.3811	0.1454	0.4026	0.0179	0.0415		1.0962	0.9833	0.7827	0.9567	1.0338	0.8604	0.9218	0.9649		100	100	100	100		Nucleotide	Pyrimidine Metabolism, Uracil containing
	3753		Pyrimidine Metabolism, Cytidine containing	cytidine diphosphate	LC/MS neg	2841	C00112	HMDB01546	6132					1	0.67	0.4	0.27		0.2472	0.2389	7.9907e-06	0.0001	0.2454	0.2774	0.002	0.0032	4.0956e-05	0.0028	0.9972	0.7285	0.118	0.1389		1.0803	1.0914	0.5058	0.3027	1.0705	0.3537	0.6804	0.5565		100	100	75	20		Nucleotide	Pyrimidine Metabolism, Cytidine containing
	3754			cytidine 5'-monophosphate (5'-CMP)	LC/MS pos early	2372	C00055	HMDB00095	6131					1.12	1.05	0.88	0.83		0.2284	0.2343	0.0303	0.0202	0.6523	0.4541	0.2041	0.1056	0.0552	0.0809	0.2303	0.4808	0.5924	0.3756		0.9955	1.1177	0.8923	0.9317	1.0509	0.9005	0.9341	1.013		100	100	100	100		Nucleotide	Pyrimidine Metabolism, Cytidine containing
	3758			cytidine	LC/MS pos early	514	C00475	HMDB00089	6175					1.01	0.94	0.92	0.85		0.7037	0.4046	0.1173	0.061	0.6213	0.4415	0.4387	0.1842	0.1352	0.1363	0.9333	0.7163	0.549	0.3622		1.0607	1.0527	0.9612	0.9059	1.0454	0.9242	0.9971	0.9689		100	100	100	100		Nucleotide	Pyrimidine Metabolism, Cytidine containing
	3759			cytosine	LC/MS pos early	573	C00380	HMDB00630	597					1.78	1.01	1.14	0.65		0.0922	0.1492	0.3669	0.1506	0.1017	0.1829	0.5846	0.2299	0.0703	0.0942	0.0208	0.1849	0.9701	0.4821		0.8707	1.5912	0.9826	0.9666	1.0974	0.9439	0.8798	1.1774		80	100	100	100		Nucleotide	Pyrimidine Metabolism, Cytidine containing
	3760			3-methylcytidine	LC/MS pos early	35132			159649					0.9	0.83	0.76	0.7		0.1157	0.1716	0.0031	0.0034	0.6635	0.4568	0.0519	0.0371	0.0113	0.0387	0.3858	0.5506	0.167	0.1691		1.2126	1.1035	0.9314	0.7803	1.1455	0.8363	1.0547	0.9083		100	100	100	100		Nucleotide	Pyrimidine Metabolism, Cytidine containing
	3768			2'-deoxycytidine	LC/MS pos early	15949	C00881	HMDB00014	13711					0.96	0.96	0.63	0.63		0.7388	0.4098	0.0022	0.0027	0.9862	0.5514	0.0227	0.0195	0.0176	0.0447	0.7981	0.6817	0.8278	0.4445		1.213	1.1943	0.7981	0.7498	1.1786	0.7443	0.9567	0.9169		100	100	100	100		Nucleotide	Pyrimidine Metabolism, Cytidine containing
	3770			5-methyl-2'-deoxycytidine	LC/MS pos early	38159	C03592	HMDB02224	440055					0.84	0.8	0.59	0.56		0.1314	0.1828	0.0005	0.0009	0.8717	0.5197	0.0105	0.0107	0.0045	0.0258	0.3133	0.5117	0.2452	0.2188		1.2291	1.0609	0.7465	0.5997	1.118	0.6431	0.937	0.7673		100	100	75	100		Nucleotide	Pyrimidine Metabolism, Cytidine containing
	3779		Pyrimidine Metabolism, Thymine containing	thymidine	LC/MS neg	2183	C00214	HMDB00273	5789					0.72	0.92	0.5	0.64		0.068	0.1262	7.0484e-05	0.0003	0.2473	0.278	0.0004	0.0009	0.0077	0.0321	0.0355	0.2341	0.6079	0.3816		1.5138	1.1045	0.7832	0.6963	1.2679	0.7215	1.0594	0.8636		100	100	100	100		Nucleotide	Pyrimidine Metabolism, Thymine containing
	3780			thymine	LC/MS neg	604	C00178	HMDB00262	1135					1.24	1.05	0.87	0.74		0.1517	0.1912	0.0228	0.016	0.3729	0.3393	0.2837	0.1348	0.0236	0.051	0.097	0.3481	0.69	0.4072		0.9965	1.2239	0.8604	0.9215	1.0925	0.8751	0.9152	1.0445		100	100	100	100		Nucleotide	Pyrimidine Metabolism, Thymine containing
	3783			3-aminoisobutyrate	LC/MS pos early	1566	C05145	HMDB03911	64956					1.14	0.93	0.8	0.65		0.7154	0.4046	0.0005	0.0009	0.1916	0.2437	0.0559	0.0394	0.0008	0.0097	0.2242	0.4773	0.5041	0.3427		1.159	1.3311	0.9206	0.8563	1.2228	0.8847	1.0259	1.0545		100	100	100	100		Nucleotide	Pyrimidine Metabolism, Thymine containing
	3784		Purine and Pyrimidine Metabolism	methylphosphate	LC/MS polar	37070		HMDB61711	13130					0.88	0.76	1.27	1.11		0.1632	0.1942	0.2273	0.1037	0.6201	0.4415	0.244	0.1204	0.5913	0.3503	0.4947	0.5899	0.1954	0.1892		1.042	0.8973	1.3894	1.009	0.9459	1.1243	1.1404	0.9325		100	100	100	100		Nucleotide	Purine and Pyrimidine Metabolism
	3788		Dinucleotide	(3'-5')-adenylyluridine	LC/MS neg	52740			112074					0.74	0.66	0.72	0.64		0.0646	0.1216	0.0484	0.029	0.7301	0.4814	0.2359	0.1173	0.0884	0.1079	0.2496	0.4931	0.1277	0.1445		1.054	0.7967	0.84	0.4759	0.8644	0.5875	0.8525	0.5957		100	60	50	20		Nucleotide	Dinucleotide
	3789			(3'-5')-adenylyladenosine*	LC/MS neg	62396			94231					1.02	0.82	0.95	0.77		0.2464	0.2389	0.0482	0.029	0.1704	0.2304	0.6323	0.2428	0.0194	0.0461	0.8669	0.7019	0.089	0.1198		0.9301	0.9428	0.8913	0.7165	0.9269	0.7903	0.895	0.8185		100	80	50	0		Nucleotide	Dinucleotide
	3797			(3'-5')-uridylylcytidine*	LC/MS neg	62398								0.84	1.03	0.68	0.84		0.3648	0.2951	0.0027	0.003	0.2125	0.258	0.0042	0.0055	0.1154	0.126	0.1239	0.3878	0.804	0.4391		1.2712	1.0967	0.8745	0.894	1.1636	0.8774	1.0482	0.974		100	100	100	100		Nucleotide	Dinucleotide
	3799			(3'-5')-uridylyluridine	LC/MS neg	52741			102258					1.16	0.91	1	0.78		0.7213	0.4054	0.1153	0.0601	0.1112	0.1924	0.9886	0.3301	0.0269	0.0526	0.1547	0.4166	0.3755	0.2801		0.9866	1.1515	1.0119	0.8937	1.0596	0.9364	0.9828	1.0096		100	100	100	100		Nucleotide	Dinucleotide
	3805	Cofactors and Vitamins	Nicotinate and Nicotinamide Metabolism	nicotinamide	LC/MS pos early	594	C00153	HMDB01406	936					1.06	1.06	1.12	1.12		0.0811	0.1405	0.0037	0.0038	0.9734	0.5502	0.031	0.0253	0.0258	0.0521	0.1854	0.451	0.2262	0.2078		0.9155	0.9723	1.0247	1.0862	0.9412	1.0534	0.9656	1.0268		100	100	100	100		Cofactors and Vitamins	Nicotinate and Nicotinamide Metabolism
	3808			nicotinamide riboside	LC/MS pos early	33013	C03150	HMDB00855	439924					0.69	2.25	0.85	2.79		0.3663	0.2951	0.0856	0.0466	0.0223	0.0747	0.6332	0.2428	0.006	0.0309	0.2568	0.498	0.0303	0.0601		1.0892	0.7416	0.8836	2.02	0.801	1.2312	0.8907	1.1073		100	100	100	100		Cofactors and Vitamins	Nicotinate and Nicotinamide Metabolism
	3809			nicotinamide adenine dinucleotide (NAD+)	LC/MS neg	5278	C00003	HMDB00902	5893					1.03	1.32	0.9	1.15		0.0259	0.0765	0.8133	0.2722	0.0701	0.1442	0.2584	0.1259	0.1312	0.1329	0.7088	0.6532	0.0083	0.024		0.9877	1.029	0.9009	1.172	1.0025	1.0176	0.9353	1.0906		100	100	100	100		Cofactors and Vitamins	Nicotinate and Nicotinamide Metabolism
	3816			nicotinamide N-oxide	LC/MS pos early	39582		HMDB02730	72661					0.99	1.5	0.9	1.37		0.0872	0.1465	0.3563	0.1472	0.0725	0.1471	0.5108	0.209	0.0529	0.079	0.9418	0.7208	0.0207	0.0453		1.038	0.9977	0.9044	1.3734	0.9907	1.098	0.9448	1.1513		100	100	100	100		Cofactors and Vitamins	Nicotinate and Nicotinamide Metabolism
	3817			1-methylnicotinamide	LC/MS pos early	27665	C02918	HMDB00699	10129985					1.59	1.17	1.64	1.21		0.0001	0.0018	4.6817e-05	0.0002	0.0249	0.0798	5.1652e-05	0.0003	0.0365	0.0633	5.4284e-05	0.0019	0.0887	0.1198		0.6275	0.9917	1.0228	1.2005	0.7829	1.1014	0.7949	1.0848		100	100	100	100		Cofactors and Vitamins	Nicotinate and Nicotinamide Metabolism
	3822			trigonelline (N'-methylnicotinate)	LC/MS pos early	32401	C01004	HMDB00875	5570					0.75	1	0.47	0.63		0.3451	0.2838	0.0009	0.0013	0.3428	0.3244	0.0032	0.0045	0.0373	0.0642	0.1748	0.4418	0.9975	0.4898		1.6236	1.2497	0.776	0.8122	1.379	0.7545	1.0956	0.9497		100	100	100	100		Cofactors and Vitamins	Nicotinate and Nicotinamide Metabolism
	3824			N1-Methyl-2-pyridone-5-carboxamide	LC/MS pos early	40469	C05842	HMDB04193	69698					1.03	1.21	0.96	1.12		0.4842	0.3335	0.8365	0.2777	0.6237	0.4415	0.8442	0.297	0.6119	0.3571	0.8768	0.7019	0.4156	0.3034		0.9939	1.0451	0.9676	1.1236	0.9696	1.0017	0.9322	1.0419		100	100	100	100		Cofactors and Vitamins	Nicotinate and Nicotinamide Metabolism
	3825			N1-Methyl-4-pyridone-3-carboxamide	LC/MS pos early	57584	C05843	HMDB04194	440810					1.05	1.23	0.89	1.04		0.1574	0.1942	0.6608	0.2327	0.3647	0.3354	0.3572	0.1585	0.7275	0.3912	0.6923	0.651	0.1167	0.1386		0.9922	1.0277	0.8765	1.0747	0.9953	0.9581	0.9167	1.0403		100	100	100	100		Cofactors and Vitamins	Nicotinate and Nicotinamide Metabolism
	3826			adenosine 5'-diphosphoribose (ADP-ribose)	LC/MS pos early	558	C00301	HMDB01178	192					3.77	0.73	20.29	3.94		0.487	0.3345	0.0078	0.0068	0.269	0.2872	0.011	0.011	0.1814	0.164	0.1951	0.4597	0.7691	0.4307		0.229	1.5168	8.1547	2.4211	0.2802	2.5069	0.65	1.0808		100	100	100	100		Cofactors and Vitamins	Nicotinate and Nicotinamide Metabolism
	3829		Riboflavin Metabolism	riboflavin (Vitamin B2)	LC/MS pos early	1827	C00255	HMDB00244	493570					0.88	1.38	0.66	1.03		0.24	0.2386	0.0283	0.0192	0.0152	0.06	0.0029	0.0042	0.8235	0.4146	0.2867	0.498	0.0157	0.0382		1.115	0.9925	0.7546	1.0137	1.0458	0.8576	0.9009	0.9956		100	100	100	100		Cofactors and Vitamins	Riboflavin Metabolism
	3830			flavin adenine dinucleotide (FAD)	LC/MS neg	2134	C00016	HMDB01248	643975					0.98	1.36	0.76	1.05		0.0159	0.0581	0.0551	0.0323	0.0077	0.0421	0.003	0.0043	0.4792	0.307	0.7976	0.6817	0.0012	0.0073		1.021	1.0125	0.7813	1.0589	1.0109	0.9049	0.8897	1.0282		100	100	100	100		Cofactors and Vitamins	Riboflavin Metabolism
	3831			flavin mononucleotide (FMN)	LC/MS neg	15797	C00061	HMDB01520	710					1.03	1.56	0.8	1.21		0.0046	0.0259	0.8214	0.2738	0.0118	0.0507	0.0503	0.0364	0.0738	0.0978	0.7398	0.6686	0.0007	0.0048		0.9411	0.9686	0.7459	1.1654	0.9426	0.9272	0.8298	1.0532		100	100	100	100		Cofactors and Vitamins	Riboflavin Metabolism
	3833		Pantothenate and CoA Metabolism	pantothenate	LC/MS neg	1508	C00864	HMDB00210	6613					0.92	1.17	0.76	0.98		0.5508	0.3482	0.034	0.022	0.07	0.1442	0.0101	0.0104	0.7841	0.4045	0.3441	0.5255	0.0988	0.1266		1.0842	1.0049	0.8423	0.9775	1.0391	0.8976	0.9474	0.9844		100	100	100	100		Cofactors and Vitamins	Pantothenate and CoA Metabolism
	3835			pantetheine	LC/MS neg	57555	C00831		439322					0.71	0.39	1.43	0.77		0.0995	0.1584	0.8944	0.2905	0.42	0.3562	0.5177	0.2108	0.6202	0.3608	0.5097	0.5928	0.0959	0.1246		1.1734	0.793	1.2467	0.6373	0.7292	0.7664	1.0331	0.541		100	100	100	100		Cofactors and Vitamins	Pantothenate and CoA Metabolism
	3836			phosphopantetheine	LC/MS neg	15504	C01134	HMDB01416	987					0.9	0.66	1.28	0.94		0.0128	0.0526	0.3545	0.1472	0.1155	0.1924	0.0913	0.0576	0.6098	0.3565	0.4137	0.5702	0.0075	0.0224		0.991	0.8904	1.2657	0.854	0.9307	1.0169	1.1088	0.8535		100	100	100	100		Cofactors and Vitamins	Pantothenate and CoA Metabolism
	3837			3'-dephosphocoenzyme A	LC/MS neg	18289	C00882	HMDB01373	444485					1.1	0.53	1.66	0.79		0.063	0.1199	0.3364	0.1419	0.016	0.0627	0.0223	0.0193	0.2293	0.1911	0.6149	0.6143	0.0055	0.0188		1.0338	1.0757	1.5688	0.8351	0.9931	1.1367	1.2178	0.9269		100	100	100	100		Cofactors and Vitamins	Pantothenate and CoA Metabolism
	3839			coenzyme A	LC/MS neg	46322	C00010	HMDB01423	317					1.39	0.74	1.92	1.01		0.9386	0.4645	0.0398	0.025	0.0469	0.1158	0.0084	0.0094	0.9511	0.454	0.1228	0.3878	0.1721	0.1728		0.7079	0.9133	1.2199	0.9082	0.7489	1.0431	0.8787	0.8889		100	100	100	100		Cofactors and Vitamins	Pantothenate and CoA Metabolism
	3844		Ascorbate and Aldarate Metabolism	ascorbate (Vitamin C)	LC/MS pos early	32354	C00072	HMDB00044						1.05	0.97	1.04	0.96		0.9049	0.4563	0.9606	0.3054	0.5119	0.3931	0.6269	0.2418	0.657	0.3714	0.5717	0.5983	0.7106	0.413		0.9815	1.0273	1.0147	0.9826	0.9933	0.9963	0.9911	0.9985		100	100	100	100		Cofactors and Vitamins	Ascorbate and Aldarate Metabolism
	3845			dehydroascorbate	LC/MS neg	34302	C05422	HMDB01264	835					0.98	1.32	0.47	0.64		0.2404	0.2386	4.5158e-05	0.0002	0.1742	0.2328	0.0002	0.0006	0.0075	0.0321	0.8838	0.7019	0.0887	0.1198		1.2284	1.1992	0.5998	0.7728	1.1979	0.6599	0.8337	0.9482		100	100	100	100		Cofactors and Vitamins	Ascorbate and Aldarate Metabolism
	3846			threonate	LC/MS polar	27738	C01620	HMDB00943	151152					0.94	1.03	0.64	0.7		0.7963	0.4251	7.7366e-06	0.0001	0.5009	0.3908	0.0001	0.0005	0.0006	0.0086	0.4981	0.5907	0.7732	0.4308		1.2862	1.2033	0.8233	0.8433	1.2356	0.8278	1.0194	1.0034		100	100	100	100		Cofactors and Vitamins	Ascorbate and Aldarate Metabolism
	3849			oxalate (ethanedioate)	LC/MS neg	20694	C00209	HMDB02329	971					0.91	1.12	0.68	0.84		0.8691	0.4463	0.0014	0.0018	0.157	0.2215	0.0021	0.0033	0.0979	0.1161	0.3505	0.5285	0.2726	0.2312		1.1915	1.0733	0.8021	0.91	1.119	0.8486	0.9687	0.9803		100	100	100	100		Cofactors and Vitamins	Ascorbate and Aldarate Metabolism
	3850			gulonate*	LC/MS polar	46957	C00257	HMDB03290	9794176					0.97	1.82	0.48	0.89		0.001	0.0094	2.2422e-05	0.0002	0.0005	0.0131	2.9863e-06	7.0993e-05	0.2654	0.2049	0.7788	0.6776	3.1541e-05	0.001		1.1347	1.1052	0.5459	0.9862	1.1102	0.7262	0.7785	1.0356		100	100	100	100		Cofactors and Vitamins	Ascorbate and Aldarate Metabolism
	3852		Tocopherol Metabolism	alpha-tocopherol	LC/MS pos late	1561	C02477	HMDB01893	14985					1.05	0.96	1.26	1.15		0.9367	0.4645	0.0002	0.0005	0.2697	0.2872	0.0008	0.0015	0.015	0.0427	0.3853	0.5506	0.4754	0.3297		0.8944	0.935	1.1241	1.081	0.9123	1.0992	0.9998	1.0029		100	100	100	100		Cofactors and Vitamins	Tocopherol Metabolism
	3874			gamma-tocopherol/beta-tocopherol	LC/MS pos late	52473								1.09	0.65	2.22	1.33		0.2793	0.2559	0.0035	0.0037	0.1199	0.1943	0.0032	0.0045	0.2075	0.178	0.7065	0.6532	0.0762	0.1087		0.8524	0.8957	1.884	1.2747	0.8511	1.4616	1.2177	1.0216		100	100	100	100		Cofactors and Vitamins	Tocopherol Metabolism
	3878		Folate Metabolism	folate	LC/MS polar	1826	C00504	HMDB00121	6037					0.35	0.67	0.53	1		0.0009	0.0093	0.0848	0.0463	0.0848	0.1607	0.0228	0.0195	1	0.4635	0.0006	0.0136	0.1405	0.1519		1.2072	0.38	0.6112	0.38	0.6384	0.4629	0.7777	0.38		80	0	75	0		Cofactors and Vitamins	Folate Metabolism
	3879			7,8-dihydrofolate	LC/MS neg	1708	C00415	HMDB01056	98792					0.23	0.34	0.68	1		2.0821e-08	1.0982e-06	0.1198	0.0621	0.1198	0.1943	0.0386	0.0299	1	0.4635	1.9933e-07	1.5931e-05	1.6784e-05	0.0007		1.0449	0.2428	0.7809	0.2428	0.5033	0.4141	0.8585	0.2428		100	20	100	0		Cofactors and Vitamins	Folate Metabolism
	3880			5-methyltetrahydrofolate (5MeTHF)	LC/MS neg	18330	C00440	HMDB01396	146					2.84	1.87	0.84	0.55		2.7949e-05	0.0006	0.0165	0.0128	0.1586	0.2223	0.4174	0.1783	0.0081	0.0322	7.3841e-05	0.0024	0.0081	0.0238		0.7911	2.2583	0.685	1.2596	1.3	0.8887	0.7079	1.6321		100	100	100	100		Cofactors and Vitamins	Folate Metabolism
	3881		Tetrahydrobiopterin Metabolism	biopterin	LC/MS pos early	12358	C06313	HMDB00468	445040					0.99	1.12	0.88	0.99		0.677	0.3961	0.5464	0.2026	0.5941	0.4313	0.4372	0.1841	0.9585	0.4543	0.9316	0.716	0.5155	0.3461		1.1185	1.0745	0.9322	1.048	1.0534	0.9828	0.9934	1.0421		100	100	100	100		Cofactors and Vitamins	Tetrahydrobiopterin Metabolism
	3882			dihydrobiopterin	LC/MS neg	35129	C00268	HMDB00038	1879					1.1	1.15	0.9	0.94		0.2056	0.2219	0.372	0.1524	0.8055	0.5006	0.4336	0.1835	0.6325	0.365	0.4465	0.5702	0.2965	0.2462		1.02	1.1309	0.921	1.0697	1.0601	0.9781	0.9611	1.0789		100	100	100	100		Cofactors and Vitamins	Tetrahydrobiopterin Metabolism
	3885		Pterin Metabolism	pterin	LC/MS pos early	43023	C00715	HMDB00802	73000					0.37	0.26	1.31	0.9		1.4332e-07	5.2915e-06	0.5222	0.1984	0.1577	0.2219	0.1616	0.0877	0.5535	0.3338	4.717e-05	0.0018	2.3689e-06	0.0003		1.8903	0.6875	2.3971	0.6465	1.1093	1.2057	2.0787	0.6434		100	100	100	100		Cofactors and Vitamins	Pterin Metabolism
	3889			xanthopterin	LC/MS polar	54728			8397					0.29	0.37	0.69	0.86		3.0447e-10	5.6208e-08	0.0038	0.0039	0.1701	0.2304	0.0045	0.0057	0.1707	0.157	6.5492e-09	1.2213e-06	1.9799e-07	3.7288e-05		2.6434	0.7872	1.8169	0.6692	1.4231	1.0951	2.1793	0.7151		100	100	100	100		Cofactors and Vitamins	Pterin Metabolism
	3897		Hemoglobin and Porphyrin Metabolism	bilirubin (Z,Z)	LC/MS pos late	43807	C00486	HMDB00054	5280352					0.89	0.48	1.36	0.72		0.0434	0.1002	0.9521	0.3035	0.1237	0.1955	0.2978	0.1389	0.2365	0.1933	0.6808	0.6449	0.0187	0.0426		1.1224	1.0233	1.8988	0.7398	1.049	1.0366	1.2914	0.8421		100	100	100	100		Cofactors and Vitamins	Hemoglobin and Porphyrin Metabolism
	3900			biliverdin	LC/MS pos late	2137	C00500	HMDB01008	5353439					0.66	0.81	0.5	0.61		0.0145	0.0559	0.0001	0.0004	0.3847	0.3459	0.0008	0.0015	0.0072	0.0321	0.0176	0.1672	0.2191	0.2043		1.6543	1.0677	0.807	0.6438	1.2835	0.7118	1.1191	0.8163		100	100	100	80		Cofactors and Vitamins	Hemoglobin and Porphyrin Metabolism
	3909		Thiamine Metabolism	thiamin (Vitamin B1)	LC/MS pos early	5341	C00378	HMDB00235	1130					1.03	0.93	0.89	0.81		0.6801	0.3973	0.014	0.0111	0.4078	0.3513	0.2051	0.1057	0.0183	0.0447	0.7577	0.6726	0.3958	0.2929		1.0377	1.0618	0.9364	0.8624	1.0469	0.8893	0.9769	0.9531		100	100	100	100		Cofactors and Vitamins	Thiamine Metabolism
	3910			thiamin monophosphate	LC/MS pos early	15798	C01081	HMDB02666	3382778					1.05	0.83	1.09	0.86		0.2879	0.2584	0.6474	0.23	0.0956	0.1772	0.3816	0.1663	0.1226	0.1281	0.629	0.621	0.0665	0.0997		0.9889	1.0326	1.0771	0.9054	1.0066	0.9765	1.0277	0.9564		100	100	100	100		Cofactors and Vitamins	Thiamine Metabolism
	3911			thiamin diphosphate	LC/MS neg	35670	C00068	HMDB01372	1132					1.13	1.83	0.74	1.2		0.1199	0.1748	0.7998	0.2685	0.2855	0.2939	0.3629	0.1597	0.5452	0.3318	0.6986	0.6532	0.0776	0.1104		0.7761	0.8598	0.5605	1.058	0.7524	0.7111	0.6109	0.8759		60	100	75	80		Cofactors and Vitamins	Thiamine Metabolism
	3917		Vitamin A Metabolism	retinol (Vitamin A)	LC/MS pos late	1806	C00473	HMDB00305	445354					0.76	0.82	0.69	0.74		0.1933	0.2137	0.07	0.0394	0.8508	0.5136	0.1617	0.0877	0.2192	0.184	0.2754	0.498	0.4337	0.3118		1.3662	1.0823	1.0651	0.7829	1.1747	0.8361	1.116	0.8801		100	100	100	100		Cofactors and Vitamins	Vitamin A Metabolism
	3919			carotene diol (1)	LC/MS pos late	57635								0.94	1.19	0.6	0.76		0.5083	0.3389	0.0003	0.0007	0.1843	0.2402	0.0008	0.0015	0.0305	0.0574	0.6104	0.6131	0.1755	0.175		1.2429	1.1666	0.7654	0.8828	1.1915	0.8082	0.954	1.0094		100	100	75	100		Cofactors and Vitamins	Vitamin A Metabolism
	3924			retinal	LC/MS pos late	40807	C00376	HMDB01358	638015					0.69	0.88	0.53	0.68		0.1093	0.1647	0.0031	0.0034	0.4187	0.3561	0.0092	0.0099	0.0691	0.0936	0.0846	0.3355	0.5584	0.3663		1.6571	1.1756	0.9371	0.7626	1.3463	0.8082	1.1802	0.9219		100	100	100	100		Cofactors and Vitamins	Vitamin A Metabolism
	3933		Vitamin B6 Metabolism	pyridoxamine	LC/MS pos early	2150	C00534	HMDB01431	1052					0.95	1.7	0.71	1.28		0.0284	0.0813	0.6576	0.232	0.0101	0.0478	0.0341	0.0269	0.0898	0.1084	0.7125	0.6554	0.0022	0.0114		1.0562	1.0067	0.7568	1.287	1.0131	0.9688	0.8787	1.117		100	100	100	100		Cofactors and Vitamins	Vitamin B6 Metabolism
	3934			pyridoxamine phosphate	LC/MS pos early	3138	C00647	HMDB01555	1053					1.05	1.22	0.88	1.03		0.0193	0.065	0.3422	0.1436	0.137	0.2045	0.0999	0.0611	0.6732	0.3768	0.4563	0.5714	0.0114	0.0308		0.9906	1.0418	0.8816	1.0756	1.0138	0.9672	0.9298	1.0545		100	100	100	100		Cofactors and Vitamins	Vitamin B6 Metabolism
	3935			pyridoxal phosphate	LC/MS pos early	5331	C00018	HMDB01491	1051					1.02	1.03	0.8	0.8		0.8058	0.4269	0.0391	0.0246	0.9644	0.548	0.1339	0.0755	0.1272	0.1309	0.8833	0.7019	0.8418	0.4472		1.0169	1.0228	0.816	0.8522	1.0123	0.8096	0.8942	0.9166		100	100	100	100		Cofactors and Vitamins	Vitamin B6 Metabolism
	3936			pyridoxal	LC/MS pos early	1651	C00250	HMDB01545	1050					1	0.85	0.82	0.7		0.3012	0.2652	0.0016	0.0021	0.2814	0.2917	0.0823	0.0529	0.0026	0.0197	0.9733	0.7263	0.1534	0.1601		1.0783	1.0829	0.905	0.7631	1.0763	0.8179	0.975	0.9029		100	100	100	100		Cofactors and Vitamins	Vitamin B6 Metabolism
	3937			pyridoxate	LC/MS neg	31555	C00847	HMDB00017	6723					1.06	0.98	0.96	0.89		0.7491	0.4128	0.2552	0.113	0.589	0.4296	0.6708	0.2515	0.2253	0.1883	0.5319	0.5952	0.8785	0.4552		1.0182	1.0833	0.9979	0.9692	1.0487	0.965	0.9946	1.0176		100	100	100	100		Cofactors and Vitamins	Vitamin B6 Metabolism
	3939	Xenobiotics	Benzoate Metabolism	hippurate	LC/MS neg	15753	C01586	HMDB00714	464					0.73	0.78	3.05	3.29		0.1415	0.1869	1.3258e-05	0.0001	0.8355	0.5116	0.0008	0.0014	0.0002	0.0062	0.2182	0.4773	0.3714	0.2776		0.7193	0.4595	1.974	1.5409	0.5311	1.6839	1.0892	0.8211		100	100	100	100		Xenobiotics	Benzoate Metabolism
	3947			4-hydroxyhippurate	LC/MS neg	35527		HMDB13678	151012					2.91	0.48	2.41	0.4		0.5562	0.3505	0.932	0.2983	0.005	0.0353	0.0443	0.0329	0.0268	0.0526	0.0127	0.1389	0.0854	0.1179		0.4604	1.5738	1.6964	0.5553	0.7855	0.767	0.7145	0.8432		0	100	100	20		Xenobiotics	Benzoate Metabolism
	3953			benzoate	LC/MS neg	15778	C00180	HMDB01870	243					1	0.79	1.57	1.23		0.4181	0.317	0.0338	0.0219	0.4052	0.3513	0.0444	0.0329	0.2981	0.2207	0.9863	0.7272	0.2639	0.2266		0.6837	0.6866	1.1589	0.893	0.6796	0.9451	0.85	0.7557		40	20	75	40		Xenobiotics	Benzoate Metabolism
	3971			catechol sulfate	LC/MS neg	35320		HMDB59724	3083879					1.62	1.21	0.99	0.74		0.1622	0.1942	0.5077	0.1945	0.5379	0.4051	0.9741	0.3274	0.3551	0.2489	0.1466	0.404	0.5725	0.3725		0.8721	1.5711	0.9872	1.1351	1.0967	0.9388	0.8574	1.2008		100	100	100	100		Xenobiotics	Benzoate Metabolism
	3977			4-ethylcatechol sulfate	LC/MS pos early	63072								0.81	1.02	0.49	0.62		0.4924	0.3354	0.0006	0.001	0.3979	0.3505	0.0028	0.0042	0.0241	0.0511	0.2693	0.498	0.9105	0.4653		1.6536	1.3569	0.8515	0.8195	1.4548	0.8036	1.1349	1.0301		100	100	100	100		Xenobiotics	Benzoate Metabolism
	3993			4-vinylphenol sulfate	LC/MS neg	36098	C05627	HMDB62775	6426766					1.94	0.24	0.93	0.12		0.1849	0.2081	0.0009	0.0013	0.0015	0.0206	0.8611	0.3017	3.282e-05	0.0028	0.0903	0.3417	0.0025	0.0124		1.0797	2.8118	0.9795	0.2386	1.4505	0.4797	1.0047	0.6925		100	100	100	40		Xenobiotics	Benzoate Metabolism
	4014			p-cresol sulfate	LC/MS neg	36103		HMDB11635	4615423					3.83	1.56	0.62	0.25		0.0361	0.0914	0.031	0.0204	0.2669	0.2872	0.4121	0.1768	0.0211	0.0472	0.0237	0.1917	0.4423	0.3161		0.4231	1.7381	0.1852	0.3904	0.5846	0.2315	0.2351	0.5756		60	80	0	60		Xenobiotics	Benzoate Metabolism
	4022			phenylpropionylglycine	LC/MS neg	35434		HMDB00860	152323					0.31	0.42	0.84	1.15		0.0001	0.0017	0.9247	0.2975	0.4296	0.3582	0.5421	0.2186	0.6095	0.3565	0.0005	0.0131	0.0086	0.0243		1.7569	0.5768	1.4718	0.6514	0.9338	0.9164	1.5382	0.5563		100	100	100	100		Xenobiotics	Benzoate Metabolism
	4025			3-(3-hydroxyphenyl)propionate sulfate	LC/MS neg	45415			187488					0.78	0.75	0.98	0.94		0.5187	0.3411	0.9196	0.2971	0.9664	0.5484	0.9678	0.3257	0.917	0.4429	0.6588	0.6344	0.6357	0.3918		2.7843	1.444	1.4177	1.0182	1.0991	1.0538	1.2324	0.9399		100	80	100	80		Xenobiotics	Benzoate Metabolism
	4114		Food Component/Plant	genistein	LC/MS neg	32448	C06563	HMDB03217	5280961					1.21	0.65	1.61	0.86		0.6478	0.3858	0.5246	0.199	0.2367	0.2712	0.215	0.1092	0.6779	0.3772	0.5847	0.6064	0.2613	0.226		0.8388	1.033	1.2611	0.8882	0.8172	0.9642	0.9418	0.8367		100	100	100	100		Xenobiotics	Food Component/Plant
	4152			2,3-dihydroxyisovalerate	LC/MS polar	38276	C04039	HMDB12141	677					1.32	0.88	1.06	0.71		0.6589	0.389	0.408	0.1636	0.248	0.2781	0.8128	0.2883	0.1553	0.1486	0.2471	0.4931	0.613	0.3832		0.9359	1.3678	1.0523	0.8815	1.0619	0.9205	0.952	1.0268		80	80	75	80		Xenobiotics	Food Component/Plant
	4161			2-oxindole-3-acetate	LC/MS pos early	40479		HMDB35514	3080590					0.59	0.55	0.95	0.88		0.0497	0.1059	0.7403	0.2531	0.9008	0.528	0.8868	0.3081	0.7397	0.3938	0.164	0.4282	0.141	0.1519		1.4525	0.7081	1.4318	0.5959	0.8659	0.7913	1.1006	0.6225		80	60	75	20		Xenobiotics	Food Component/Plant
	4185			gluconate	LC/MS polar	587	C00257	HMDB00625	10690					1.11	0.6	1.19	0.64		0.0751	0.1359	0.2238	0.1025	0.0102	0.0478	0.2696	0.1291	0.0078	0.0321	0.4668	0.5752	0.0045	0.0171		1.0477	1.1962	1.2872	0.7428	1.095	0.9574	1.1329	0.9253		100	100	100	100		Xenobiotics	Food Component/Plant
	4208			beta-guanidinopropanoate	LC/MS pos early	35101	C03065	HMDB13222	67701					1.12	1.16	0.81	0.84		0.0779	0.1383	0.0136	0.0109	0.7853	0.4973	0.0519	0.0371	0.0864	0.1061	0.2575	0.498	0.1567	0.1617		1.0615	1.1836	0.8573	0.9912	1.1077	0.9171	0.9455	1.0745		100	100	100	100		Xenobiotics	Food Component/Plant
	4230			cinnamoylglycine	LC/MS neg	38637		HMDB11621	709625					0.13	0.12	1.19	1.09		1.1822e-07	4.85e-06	0.5692	0.2094	0.8519	0.5136	0.6036	0.2353	0.7789	0.4036	7.2933e-06	0.0003	8.9863e-06	0.0006		1.3342	0.2126	1.5955	0.194	0.4617	0.5264	1.4167	0.1716		100	60	100	80		Xenobiotics	Food Component/Plant
	4247			daidzein	LC/MS neg	32453	C10208	HMDB03312	5281708					1	0.77	1.18	0.91		0.6071	0.3735	0.8792	0.2876	0.6098	0.439	0.649	0.2473	0.7929	0.4062	0.9977	0.7285	0.4831	0.3333		0.9771	1.0172	1.0584	0.9302	0.8817	0.9161	0.9589	0.8423		100	100	100	100		Xenobiotics	Food Component/Plant
	4250			genistein sulfate*	LC/MS neg	62061								0.98	0.83	1.26	1.08		0.7356	0.4098	0.6222	0.2238	0.7945	0.4977	0.6052	0.2354	0.8646	0.4287	0.955	0.7263	0.6814	0.4061		0.8444	0.8123	0.9303	0.8697	0.6626	0.7728	0.7542	0.679		60	40	75	60		Xenobiotics	Food Component/Plant
	4259			enterolactone	LC/MS neg	39626			10685477					0.63	0.37	0.91	0.54		0.001	0.0094	0.0662	0.0377	0.1714	0.2304	0.7134	0.2636	0.0249	0.0511	0.0756	0.3279	0.0018	0.0102		1.6086	0.983	1.3535	0.5057	1.1514	0.8076	1.3863	0.6708		100	100	100	80		Xenobiotics	Food Component/Plant
	4261			equol	LC/MS neg	36774	C14131	HMDB02209	91469					1.09	0.63	0.89	0.52		0.1438	0.1869	0.0062	0.0057	0.0409	0.1086	0.527	0.2142	0.0013	0.0124	0.62	0.6183	0.0202	0.0448		1.1247	1.2396	1.0376	0.6509	1.1621	0.7909	1.0525	0.8732		100	100	100	100		Xenobiotics	Food Component/Plant
	4262			equol glucuronide	LC/MS neg	41948								1.06	0.7	0.72	0.47		0.3321	0.2823	0.0027	0.0031	0.1905	0.243	0.1498	0.0823	0.0026	0.0197	0.7916	0.6803	0.1237	0.1425		1.392	1.4169	0.9887	0.6797	1.3502	0.7848	1.1106	0.9541		100	100	100	100		Xenobiotics	Food Component/Plant
	4263			equol sulfate	LC/MS neg	40478								1.3	0.77	1.02	0.61		0.9887	0.4791	0.026	0.0179	0.0178	0.066	0.8976	0.3102	0.002	0.0163	0.0702	0.318	0.089	0.1198		1.0398	1.3616	1.0901	0.8308	1.1784	0.9271	1.0445	1.046		100	100	100	100		Xenobiotics	Food Component/Plant
	4264			ergothioneine	LC/MS pos early	37459	C05570	HMDB03045	3032311					0.96	0.89	1.44	1.34		0.5731	0.3593	0.0317	0.0208	0.8035	0.5006	0.0917	0.0577	0.1439	0.1412	0.8171	0.6875	0.5772	0.3741		0.806	0.7721	1.1277	1.0508	0.7606	1.0598	0.9348	0.8624		100	100	100	100		Xenobiotics	Food Component/Plant
	4266			erythritol	LC/MS polar	20699	C00503	HMDB02994	222285					0.95	1.86	0.89	1.74		0.1432	0.1869	0.255	0.113	0.0848	0.1607	0.6558	0.2484	0.0433	0.0715	0.8297	0.688	0.0342	0.0657		0.9301	0.8821	0.8231	1.7217	0.8769	1.09	0.8483	1.1268		100	100	100	100		Xenobiotics	Food Component/Plant
	4271			ferulic acid 4-sulfate	LC/MS polar	47114		HMDB29200	6305574					1.97	1.18	1.03	0.62		0.1706	0.1975	0.4605	0.1791	0.3992	0.3508	0.9406	0.319	0.2546	0.2015	0.1134	0.3731	0.7	0.4113		1.0192	2.0157	0.9911	1.3397	1.2291	0.983	0.8889	1.3591		100	100	100	100		Xenobiotics	Food Component/Plant
	4285			glycitein	LC/MS pos late	34024	C14536	HMDB05781	5317750					1.06	0.5	1.45	0.69		0.1996	0.2194	0.9856	0.3105	0.1372	0.2045	0.2923	0.1373	0.2758	0.2103	0.8701	0.7019	0.0638	0.0977		0.9549	1.0589	1.3491	0.7451	0.9144	0.9184	1.0729	0.7828		100	100	100	100		Xenobiotics	Food Component/Plant
	4292			histidine betaine (hercynine)*	LC/MS pos early	62278			3083620					0.85	0.96	1.41	1.58		0.5296	0.3432	0.0214	0.0153	0.7214	0.48	0.1505	0.0825	0.0495	0.0766	0.4743	0.5775	0.8499	0.449		0.8999	0.7807	1.2468	1.2344	0.8021	1.1976	1.0306	0.9321		100	100	100	100		Xenobiotics	Food Component/Plant
	4308			kojibiose	LC/MS polar	21040	C19632	HMDB11742	164939					0.83	1.07	0.64	0.82		0.5802	0.3619	0.0073	0.0064	0.255	0.282	0.0101	0.0104	0.1827	0.164	0.2218	0.4773	0.677	0.4054		1.3704	1.1199	0.846	0.9132	1.2031	0.8715	1.0545	0.9943		100	100	100	100		Xenobiotics	Food Component/Plant
	4317			mannonate*	LC/MS polar	62864			3246006					0.87	0.69	1.18	0.93		0.0139	0.055	0.6423	0.2293	0.2095	0.2551	0.2388	0.1185	0.5508	0.3335	0.2996	0.5037	0.013	0.0337		1.0075	0.8996	1.1768	0.8149	0.9306	0.9718	1.0802	0.8372		100	100	100	100		Xenobiotics	Food Component/Plant
	4407			stachydrine	LC/MS pos early	34384	C10172	HMDB04827	115244					1.09	1.2	0.65	0.71		0.4306	0.3193	0.0356	0.0229	0.7778	0.4955	0.0947	0.0589	0.1613	0.1526	0.7086	0.6532	0.4625	0.3244		1.1751	1.3206	0.7815	0.9793	1.2028	0.8183	0.9273	1.0615		100	100	100	100		Xenobiotics	Food Component/Plant
	4432			ethyl alpha-glucopyranoside	LC/MS neg	63152			428040					1.14	0.88	3.11	2.39		0.9969	0.4799	0.0356	0.0229	0.7651	0.4923	0.0926	0.0579	0.1645	0.1541	0.8253	0.688	0.8392	0.4467		0.1652	0.1917	0.9709	0.9129	0.1766	0.4813	0.2913	0.2918		0	40	50	60		Xenobiotics	Food Component/Plant
	4433			methyl glucopyranoside (alpha + beta)	LC/MS pos early	46144								0.98	0.75	1.32	1.01		0.1146	0.1706	0.1447	0.0723	0.1674	0.2286	0.0578	0.0402	0.9498	0.454	0.8723	0.7019	0.0485	0.0824		0.9376	0.926	1.2493	0.9279	0.9185	1.0585	1.0652	0.9128		100	100	100	100		Xenobiotics	Food Component/Plant
	4544			tartronate (hydroxymalonate)	LC/MS neg	20693	C02287	HMDB35227	45					0.82	1.82	0.29	0.64		0.0495	0.1059	1.8819e-07	3.819e-05	0.0007	0.0147	1.5955e-07	1.9712e-05	0.0035	0.024	0.1391	0.4002	0.0005	0.0043		1.568	1.2611	0.4508	0.8125	1.383	0.5961	0.8219	1.0031		100	100	100	100		Xenobiotics	Food Component/Plant
	4968		Drug - Topical Agents	salicylate	LC/MS polar	1515	C00805	HMDB01895	338					1.21	1.12	1.02	0.94		0.3161	0.2733	0.8812	0.2877	0.7881	0.4973	0.9345	0.3182	0.7606	0.3994	0.3545	0.5332	0.6075	0.3816		0.8791	1.0946	0.9204	0.9725	0.9358	0.9153	0.8583	0.998		100	80	75	100		Xenobiotics	Drug - Topical Agents
	4969			2,6-dihydroxybenzoic acid	LC/MS polar	63042		HMDB13676	9338					1.76	1.03	0.78	0.46		0.4896	0.3354	0.2385	0.1074	0.5388	0.4051	0.6866	0.2565	0.1961	0.1711	0.3452	0.5255	0.9572	0.4791		1.7518	4.1025	1.2326	1.7544	1.8143	1.0809	1.206	1.626		100	100	100	100		Xenobiotics	Drug - Topical Agents
	5046		Chemical	sulfate*	LC/MS neg	46960	C00059	HMDB01448	1118					1.07	1.47	0.72	0.98		0.0144	0.0559	0.0499	0.0298	0.0721	0.1471	0.0136	0.013	0.8873	0.4343	0.553	0.5952	0.0056	0.0192		1.018	1.0961	0.7494	1.0695	1.0481	0.8792	0.8565	1.0758		100	100	100	100		Xenobiotics	Chemical
	5049			O-sulfo-L-tyrosine	LC/MS neg	45413			514186					0.63	1.08	0.56	0.95		0.2164	0.2263	0.0482	0.029	0.0936	0.1748	0.0162	0.015	0.7964	0.4068	0.0402	0.2528	0.7361	0.4201		1.3607	0.9157	0.7801	0.8411	1.073	0.7811	1.007	0.8323		100	100	75	80		Xenobiotics	Chemical
	5068			2-aminophenol sulfate	LC/MS neg	43266		HMDB61116	181670					1.17	0.87	0.92	0.69		0.9765	0.4767	0.2108	0.0973	0.4105	0.3513	0.756	0.2746	0.1373	0.1368	0.5325	0.5952	0.583	0.3748		1.0159	1.2343	1.0045	0.8165	1.0655	0.8469	0.9475	0.9525		100	100	75	60		Xenobiotics	Chemical
	5097			S-(3-hydroxypropyl)mercapturic acid (HPMA)	LC/MS neg	44552			3371179					0.75	1.06	0.25	0.36		0.5104	0.3389	2.7642e-06	6.6706e-05	0.3099	0.3064	4.0976e-05	0.0002	0.0004	0.0069	0.2278	0.4773	0.7993	0.4391		1.4377	1.0701	0.332	0.3561	1.1302	0.3424	0.6575	0.5885		100	100	25	20		Xenobiotics	Chemical
	5171			3-hydroxypyridine sulfate	LC/MS neg	48448								1.23	0.62	1.02	0.51		0.467	0.3291	0.0944	0.0507	0.0809	0.1561	0.9538	0.3227	0.0176	0.0447	0.425	0.5702	0.0922	0.1222		1.0877	1.3056	1.065	0.7637	1.1448	0.8249	1.0407	0.9074		100	100	100	100		Xenobiotics	Chemical
	5186			thioproline	LC/MS pos early	53231			93176					0.9	1.28	0.65	0.92		0.601	0.3705	0.0791	0.0437	0.2277	0.2659	0.0475	0.0347	0.6547	0.3714	0.6057	0.6094	0.2371	0.2137		1.2483	1.0402	0.7694	0.9678	1.0873	0.8362	0.9187	0.9897		100	100	100	100		Xenobiotics	Chemical
	5256	Partially Characterized Molecules	Partially Characterized Molecules	glycine conjugate of C10H14O2 (1)*	LC/MS neg	62146								0.43	0.88	0.49	1		1.255e-08	1.0982e-06	7.9126e-07	3.819e-05	7.9126e-07	0.0003	1.2903e-08	3.3042e-06	1	0.4635	5.3469e-10	2.9914e-07	0.0543	0.0888		1.1064	0.4776	0.552	0.4776	0.7255	0.5104	0.7752	0.4776		100	0	75	0		Partially Characterized Molecules	Partially Characterized Molecules
[truncated: 4 more columns]
