# Supplementary material for: Knockout of Putative Tumor Suppressor Aldh1l1 in Mice Reprograms Metabolism to Accelerate Growth of Tumors in a Diethylnitrosamine (DEN) Model of Liver Carcinogenesis
Source: Cancers (Basel). 2021 Jun 28;13(13):3219. doi: 10.3390/cancers13133219 (PMC8268287; doi:10.3390/cancers13133219)
Supplement: Supplementary file 1 [file cancers-13-03219-s001.zip › Supplementary/Supplementary Table S4.xlsx]

## Sheet: Liver DEN Study List for models
Model 3 WT vs. KO 10 weeks Primary ID	M3.VIP[1+5+0]	M3.VIP[1]cvSE * 2.44693			Model 5 WT vs. KO 20 weeks Primary ID	M5.VIP[1+4+0]	M5.VIP[1]cvSE * 2.44693			Model 8 KO 10 vs 20 weeks Primary ID	M8.VIP[1+4+0]	M8.VIP[1]cvSE * 2.44693			Model 12 WT 10 vs 20 weeks Primary ID	M12.VIP[1+4+0]	M12.VIP[1]cvSE * 2.44693
7,8-dihydrofolate	1.85784	0.568788			xanthopterin	1.53178	0.527209			2'-AMP	1.53466	0.509315	0.82		oleoylcarnitine (C18)	1.3821	0.216977
glycine	1.84004	0.451758			4-vinylphenol sulfate	1.53151	0.657598			1-linoleoyl-2-arachidonoyl-GPE (18:2/20:4)*	1.52564	0.328392			heneicosapentaenoate (21:5n3)	1.36654	0.387196
butyrylglycine (C4)	1.8367	0.361373			glycine	1.531	0.504081			cytidine diphosphate	1.51421	0.281384			1-palmitoyl-2-docosahexaenoyl-glycosyl-GPE (16:0/22:6)	1.36438	0.199084
valerylglycine (C5)	1.83386	0.687425			guanidinosuccinate	1.5242	0.524702			glycerophosphoethanolamine	1.50092	0.508046			glycerophosphoinositol*	1.35918	0.1942
glycine conjugate of C10H14O2 (1)*	1.82785	0.420319			cysteinylglycine	1.52279	0.427154			1-palmitoyl-2-arachidonoyl-GPE (16:0/20:4)*	1.49322	0.292727			CDP-choline	1.35812	0.317857
isovalerylglycine	1.82388	0.528027			pterin	1.51814	0.344047			glycosyl ceramide (d16:1/24:1, d18:1/22:1)*	1.48658	0.431719			N-acetylalanine	1.35177	0.371394
xanthopterin	1.81691	0.762272			3'-dephosphocoenzyme A	1.51672	0.45165			urate	1.4783	0.315049			1-stearoyl-2-arachidonoyl-glycosyl-GPE (18:0/20:4)	1.34723	0.187034
hexanoylglycine (C6)	1.80613	0.432206			1-palmitoyl-2-docosahexaenoyl-glycosyl-GPE (16:0/22:6)	1.51607	0.323767			1-stearoyl-2-arachidonoyl-GPE (18:0/20:4)	1.47753	0.340128			glycine conjugate of C10H14O2 (1)*	1.34456	0.389175
propionylglycine (C3)	1.80178	0.750193			glutathione, reduced (GSH)	1.50774	0.52165			1-oleoyl-2-arachidonoyl-GPE (18:1/20:4)*	1.4763	0.568274			dimethylarginine (ADMA + SDMA)	1.3428	0.235172
N-acetylglycine	1.74082	0.94092			maltotriose	1.50521	0.339485			1-palmitoyl-2-oleoyl-GPG (16:0/18:1)	1.4741	0.666683			docosapentaenoate (DPA; 22:5n3)	1.34024	0.39217
cinnamoylglycine	1.72141	0.950324			maltotetraose	1.50371	0.567634			hippurate	1.47224	0.614386			1-stearoyl-2-docosahexaenoyl-glycosyl-GPE (18:0/22:6)	1.33305	0.252953
2-methylbutyrylglycine (C5)	1.69474	0.82228			CoA-glutathione*	1.49335	0.393583			threonate	1.46972	0.435208			1-palmitoyl-2-oleoyl-glycosyl-GPE (16:0/18:1)	1.33228	0.336081
3-hydroxyisobutyrate	1.6936	0.871897			N-acetylserine	1.49083	0.349537			1-palmitoyl-2-gamma-linolenoyl-GPC (16:0/18:3n6)*	1.46301	0.442692			1-palmitoyl-2-arachidonoyl-glycosyl-GPE (16:0/20:4)	1.33134	0.377281
N6,N6,N6-trimethyllysine	1.68956	0.646868			heneicosapentaenoate (21:5n3)	1.48932	0.381533			sedoheptulose	1.45503	0.712353			stearoyl ethanolamide	1.33131	0.546171
isocaproylglycine	1.68782	0.783124			1-stearoyl-2-arachidonoyl-glycosyl-GPE (18:0/20:4)	1.48642	0.508621			6-phosphogluconate	1.45455	0.587136			uracil	1.33064	0.275712
homocysteine	1.68683	0.537129			N2,N5-diacetylornithine	1.48512	0.551429			tyrosine	1.44915	0.864567			eicosapentaenoate (EPA; 20:5n3)	1.32745	0.511966
5-methyltetrahydrofolate (5MeTHF)	1.66331	0.790706			1-stearoyl-2-docosahexaenoyl-glycosyl-GPE (18:0/22:6)	1.48437	0.446251			tricarballylate	1.44599	0.541795			palmitoyl-linoleoyl-glycerol (16:0/18:2) [2]*	1.32688	0.283736
1-methylnicotinamide	1.66079	0.673597			N-acetylglycine	1.48036	0.584823			gamma-glutamylphenylalanine	1.44453	0.641578			hexadecenedioate (C16:1-DC)*	1.32378	0.532237
N-octanoylglycine	1.653	0.588828			cinnamoylglycine	1.47881	0.704515			N-acetyltaurine	1.43737	0.87095			hexadecadienoate (16:2n6)	1.32335	0.245406
indoleacetate	1.64061	1.2429			fructose	1.47865	0.805088			carnitine	1.43694	0.789893			linolenate (18:3n3 or 3n6)	1.32169	0.451057
malate	1.63924	0.938367			linoleoyl-arachidonoyl-glycerol (18:2/20:4) [1]*	1.47383	0.434973			tartronate (hydroxymalonate)	1.42636	0.558002			12,13-DiHOME	1.32084	0.365482
gamma-glutamylglycine	1.63164	1.05044			mannose	1.46693	0.699412			phenylalanine	1.4256	0.671022			choline	1.31998	0.424575
5-methyluridine (ribothymidine)	1.61508	1.12483			3-hydroxyhexanoylcarnitine (1)	1.45816	0.834275			1-palmitoyl-2-linoleoyl-GPE (16:0/18:2)	1.42402	0.679416			linoleoyl-arachidonoyl-glycerol (18:2/20:4) [1]*	1.31921	0.640011
gamma-aminobutyrate (GABA)	1.60828	0.940443			3,4-dihydroxybutyrate	1.45344	0.748529			equol glucuronide	1.42213	0.913072			gulonate*	1.31858	0.340017
pterin	1.59627	0.697833			gamma-glutamylglycine	1.44803	0.70587			glycosyl-N-behenoyl-sphingosine (d18:1/22:0)*	1.41643	0.66694			palmitate (16:0)	1.31765	0.261845
fumarate	1.58081	1.17858			stearidonate (18:4n3)	1.4447	0.513118			N-acetylalanine	1.41565	0.771303			hexanoylglycine (C6)	1.31538	0.610971
1-palmitoyl-2-dihomo-linolenoyl-GPC (16:0/20:3n3 or 6)*	1.56882	0.646796			hexadecadienoate (16:2n6)	1.43759	0.464521			gamma-glutamylleucine	1.41443	0.455125			gamma-aminobutyrate (GABA)	1.31508	0.487839
indole-3-carboxylate	1.56113	0.777899			1-stearoyl-2-linoleoyl-glycosyl-GPE (18:0/18:2)	1.43721	0.490086			cysteine-glutathione disulfide	1.40585	0.903044			histidine	1.31306	0.460722
N-formylmethionine	1.56022	0.647935			gulonate*	1.43392	0.391596			1-palmitoleoyl-2-linolenoyl-GPC (16:1/18:3)*	1.39552	0.677543			laurate (12:0)	1.31011	0.30268
CDP-ethanolamine	1.55404	0.578822			enterolactone	1.43385	0.725063			19,20-DiHDPA	1.3947	0.60591			oleate/vaccenate (18:1)	1.30885	0.31489
phenylpropionylglycine	1.5456	0.930192			N-acetylasparagine	1.43169	1.04408			pyridoxal	1.39273	0.800084			cyclic dGSH	1.30832	0.437548
N6-succinyladenosine	1.53657	0.522434			butyrylglycine (C4)	1.43058	0.855099			1-stearoyl-2-linoleoyl-GPE (18:0/18:2)*	1.39082	0.87792			UMP	1.30745	0.426561
folate	1.53084	1.0021			linolenate (18:3n3 or 3n6)	1.43021	0.50508			1-linolenoyl-GPC (18:3)*	1.38762	0.811743			prolylhydroxyproline	1.30729	0.567113
galactose 6-phosphate	1.52985	0.666699			glucuronate	1.42642	0.482578			serine	1.38461	0.551542			N-acetylmethionine	1.3064	0.539632
2-hydroxyglutarate	1.52962	0.978341			homocysteine	1.42639	0.706781			N-acetylserine	1.38252	0.58819			N2-acetyllysine	1.30555	0.366442
N6-acetyllysine	1.51915	0.692379			1-palmitoyl-2-arachidonoyl-glycosyl-GPE (16:0/20:4)	1.42612	0.527646			alpha-hydroxyisovalerate	1.37985	0.837916			oleoyl-arachidonoyl-glycerol (18:1/20:4) [2]*	1.30514	0.382138
glycerophosphoinositol*	1.51448	0.750656			trimethylamine N-oxide	1.42406	0.761189			2'-deoxyinosine	1.37924	0.759461			1-palmitoylglycerol (16:0)	1.3045	0.394624
hexadecenedioate (C16:1-DC)*	1.51357	0.628592			(R)-3-hydroxybutyrylcarnitine	1.42093	0.873338			fumarate	1.37482	0.824485			carnitine	1.30218	0.500235
CDP-choline	1.50785	0.693812			phenylalanylalanine	1.41867	0.426617			palmitoyl dihydrosphingomyelin (d18:0/16:0)*	1.3717	0.661176			N-palmitoyl-sphingadienine (d18:2/16:0)*	1.30075	0.338928
1-palmitoyl-2-palmitoleoyl-GPC (16:0/16:1)*	1.50211	0.678026			octadecenedioate (C18:1-DC)*	1.41534	0.667056			isocitrate	1.37165	0.473093			glycine	1.30042	0.453843
phenylacetyltaurine	1.49942	0.760077			stearoyl-arachidonoyl-glycerol (18:0/20:4) [1]*	1.41511	0.523685			1-palmitoleoyl-2-linoleoyl-GPC (16:1/18:2)*	1.3708	0.817225			N-acetylthreonine	1.30039	0.397062
1-palmitoyl-2-arachidonoyl-GPE (16:0/20:4)*	1.49816	0.843322			docosapentaenoate (DPA; 22:5n3)	1.40709	0.584084			cysteine	1.37016	1.00636			10-heptadecenoate (17:1n7)	1.30022	0.322135
adenosine	1.48435	0.96316			hexadecatrienoate (16:3n3)	1.40627	0.588801			sphingadienine	1.36878	0.771995			tartronate (hydroxymalonate)	1.2986	0.431042
4-methylhexanoylglycine	1.4654	1.0795			eicosapentaenoate (EPA; 20:5n3)	1.4041	0.505075			16-hydroxypalmitate	1.3668	0.672628			homocitrulline	1.29771	0.531372
4-imidazoleacetate	1.46131	1.2103			N-palmitoyltaurine	1.40176	0.714797			gamma-aminobutyrate (GABA)	1.36668	0.599254			9,10-DiHOME	1.29598	0.538106
gamma-glutamylglutamate	1.46022	1.00094			sedoheptulose	1.4008	0.879847			choline	1.36103	0.911755			myristate (14:0)	1.29592	0.425398
1-palmitoyl-2-oleoyl-glycosyl-GPE (16:0/18:1)	1.45675	0.861782			laurate (12:0)	1.40035	0.684004			equol sulfate	1.35921	0.569329			dihomolinoleate (20:2n6)	1.29538	0.317081
myo-inositol	1.45571	1.10611			3'-dephospho-CoA-glutathione*	1.39869	0.626233			equol	1.35261	0.919941			dihomolinolenate (20:3n3 or 3n6)	1.29533	0.332106
citrulline	1.45546	0.979786			citrulline	1.39763	0.668336			gamma-carboxyglutamate	1.35172	0.76163			N-acetyl-3-methylhistidine*	1.2949	0.464984
1-ribosyl-imidazoleacetate*	1.45537	1.29324			tartronate (hydroxymalonate)	1.39354	0.472917			1-oleoyl-2-arachidonoyl-GPI (18:1/20:4) *	1.34924	0.852462			palmitoyl-palmitoyl-glycerol (16:0/16:0) [2]*	1.29442	0.310746
glycerol	1.45359	0.871964			hexanoylglycine (C6)	1.39278	0.769146			glycerophosphorylcholine (GPC)	1.34887	1.03428			(3'-5')-uridylylcytidine*	1.29241	0.445917
choline	1.4522	0.824548			FMN	1.39133	0.751649			1-palmitoyl-2-arachidonoyl-GPI (16:0/20:4)*	1.34649	0.564512			hexadecatrienoate (16:3n3)	1.29234	0.577285
N-acetylglucosamine/N-acetylgalactosamine	1.44205	0.904012			histidine	1.38702	0.533818			nicotinamide	1.34406	0.826757			palmitoyl-linoleoyl-glycerol (16:0/18:2) [1]*	1.29083	0.429687
N-acetylglucosaminylasparagine	1.43387	0.998858			oleoyl-arachidonoyl-glycerol (18:1/20:4) [2]*	1.38634	0.561886			mannitol/sorbitol	1.34312	0.935257			N-acetylglucosamine/N-acetylgalactosamine	1.2903	0.702394
1-stearoyl-GPI (18:0)	1.42305	1.09197			cyclic dGSH	1.38553	0.684799			ribitol	1.34042	0.677514			CDP-ethanolamine	1.28985	0.517516
3,4-methylene heptanoylglycine	1.42191	0.855657			isovalerylglycine	1.38426	0.791526			7-methylguanine	1.34022	1.00817			indole-3-carboxylate	1.28864	0.41721
1-palmitoyl-2-arachidonoyl-glycosyl-GPE (16:0/20:4)	1.41696	0.773137			maltohexaose	1.3811	0.574908			3,4-dihydroxybutyrate	1.33874	0.891016			2-palmitoylglycerol (16:0)	1.2886	0.542641
ribose 1-phosphate	1.4152	1.4045			docosahexaenoate (DHA; 22:6n3)	1.38062	0.599868			1,2-dilinoleoyl-GPE (18:2/18:2)*	1.33282	0.932983			glycerol	1.28745	0.447784
indoleacetylglycine	1.40856	0.852462			tyrosylglycine	1.38051	0.5139			N-palmitoyltaurine	1.33166	0.700014			N-acetylasparagine	1.28675	0.487907
3-hydroxyoleate*	1.40308	0.896295			1-myristoylglycerol (14:0)	1.37534	0.587421			thiamin (Vitamin B1)	1.33162	0.751226			N-monomethylarginine	1.28625	0.477772
uracil	1.401	0.400926			pentadecanoate (15:0)	1.37408	0.6559			(3'-5')-adenylyladenosine*	1.32839	0.702177			oleoyl-linoleoyl-glycerol (18:1/18:2) [1]	1.28523	0.372723
oleoylcarnitine (C18)	1.39926	0.997468			glycerophosphoinositol*	1.37322	0.594163			tryptophan	1.32754	0.984277			oleoyl-linoleoyl-glycerol (18:1/18:2) [2]	1.2834	0.344788
N-acetyl-3-methylhistidine*	1.38332	0.901151			FAD	1.37308	0.757233			5-oxoproline	1.32742	0.626055			C-glycosyltryptophan	1.28229	0.285744
5-oxoproline	1.38281	1.00428			2-palmitoylglycerol (16:0)	1.37183	0.600244			CDP-choline	1.32633	0.792967			N-acetylserine	1.28183	0.535276
N-acetylthreonine	1.38017	0.666796			gamma-glutamylcysteine	1.37009	0.640433			dehydroascorbate	1.32502	0.760705			cysteinylglycine	1.28175	0.570317
2'-deoxyuridine	1.37768	0.925631			1-palmitoyl-2-oleoyl-glycosyl-GPE (16:0/18:1)	1.36986	0.782253			biliverdin	1.3225	0.560297			2-methylbutyrylcarnitine (C5)	1.28018	0.833779
4-hydroxyhippurate	1.37601	1.31421			maltose	1.36833	0.780961			sphingomyelin (d18:1/24:1, d18:2/24:0)*	1.321	0.849087			3-hydroxyhexanoylcarnitine (1)	1.27849	0.590172
equol sulfate	1.37515	0.649836			glucose	1.36782	0.726498			glucose 6-phosphate	1.31889	0.707385			2-ketogulonate	1.27747	0.376839
6-oxolithocholate	1.36766	1.09642			margarate (17:0)	1.36413	0.724804			ornithine	1.31884	0.900356			guanidinosuccinate	1.2767	0.765301
3-hydroxyadipate*	1.36703	1.06295			2-methylbutyrylglycine (C5)	1.36394	0.809131			threonine	1.31847	0.616049			1-stearoyl-2-linoleoyl-glycosyl-GPE (18:0/18:2)	1.27658	0.775084
2-aminoheptanoate	1.36372	0.821512			mannonate*	1.3633	0.63811			palmitoyl-docosahexaenoyl-glycerol (16:0/22:6) [2]*	1.31824	0.866671			palmitoleate (16:1n7)	1.27638	0.505147
arabitol/xylitol	1.35896	1.2639			N-acetylneuraminate	1.3562	0.807122			dimethylarginine (ADMA + SDMA)	1.31608	0.57491			glutathione, reduced (GSH)	1.27553	0.511669
3-(4-hydroxyphenyl)lactate (HPLA)	1.3587	1.27598			2-methylbutyrylcarnitine (C5)	1.34978	1.25179			1-oleoyl-2-linoleoyl-GPE (18:1/18:2)*	1.31274	0.838631			xanthine	1.27461	0.51915
5-methylthioadenosine (MTA)	1.35596	0.577619			2-palmitoleoylglycerol (16:1)*	1.34946	0.564337			N6,N6,N6-trimethyllysine	1.31262	0.968305			10-nonadecenoate (19:1n9)	1.27377	0.361701
6-keto prostaglandin F1alpha	1.35567	0.921878			glycosyl ceramide (d16:1/24:1, d18:1/22:1)*	1.34763	0.891414			methionine	1.31256	0.847452			palmitoyl-oleoyl-glycerol (16:0/18:1) [2]*	1.27376	0.469018
12-HETE	1.35359	0.954816			2'-AMP	1.34762	1.01084			sphingomyelin (d18:0/18:0, d19:0/17:0)*	1.30975	0.839725			linoleate (18:2n6)	1.27152	0.430623
1-myristoyl-2-palmitoyl-GPC (14:0/16:0)	1.34262	0.671202			palmitoyl-docosahexaenoyl-glycerol (16:0/22:6) [1]*	1.34746	0.512933			1-stearoyl-2-docosahexaenoyl-GPE (18:0/22:6)*	1.3068	0.861274			3-hydroxysuberate	1.27063	0.500384
tetradecanedioate (C14)	1.33972	1.55008			linoleate (18:2n6)	1.34679	0.563587			arabitol/xylitol	1.30327	0.848342			proline	1.26953	0.515299
O-sulfo-L-tyrosine	1.32924	0.512721			adrenate (22:4n6)	1.34527	0.802195			guanosine 3'-monophosphate (3'-GMP)	1.29933	0.592162			FAD	1.26898	0.446441
diacylglycerol (12:0/18:1, 14:0/16:1, 16:0/14:1) [2]*	1.32799	0.66711			glycosyl-N-behenoyl-sphingosine (d18:1/22:0)*	1.34504	0.715989			(3'-5')-uridylyluridine	1.29595	0.955293			asparagine	1.2688	0.460212
phenyllactate (PLA)	1.32556	0.675167			linoleoyl-arachidonoyl-glycerol (18:2/20:4) [2]*	1.34369	0.819269			behenoyl dihydrosphingomyelin (d18:0/22:0)*	1.29391	0.714179			propionylglycine (C3)	1.26784	0.58481
inosine	1.32482	1.19075			10-heptadecenoate (17:1n7)	1.3424	0.738215			mannose 6-phosphate	1.29225	0.928656			5-oxoproline	1.26537	0.525065
1-palmitoyl-2-oleoyl-GPC (16:0/18:1)	1.31833	1.02686			lignoceroylcarnitine (C24)*	1.33854	1.11057			adenosine 3',5'-diphosphate	1.2915	0.848858			2-phosphoglycerate	1.26509	0.502546
N,N-dimethylalanine	1.31738	1.1299			2-heptadecenoylglycerol (17:1)*	1.33789	0.756144			ribose 1-phosphate	1.29129	0.459901			(14 or 15)-methylpalmitate (a17:0 or i17:0)	1.26383	0.361455
glycylvaline	1.31367	1.27323			sphingomyelin (d18:1/18:1, d18:2/18:0)	1.33751	0.857754			3-aminoisobutyrate	1.29029	0.648005			N-formylphenylalanine	1.26343	0.471649
thymidine	1.31102	0.878652			1-palmitoleoylglycerol (16:1)*	1.33716	0.607456			1-palmitoylglycerol (16:0)	1.29	0.678738			2'-deoxyadenosine 5'-monophosphate	1.26298	0.643505
guanidinoacetate	1.31037	0.900333			(14 or 15)-methylpalmitate (a17:0 or i17:0)	1.33715	0.672595			indoleacetylglycine	1.2863	1.01226			stearidonate (18:4n3)	1.26266	0.66965
gamma-glutamylcysteine	1.31004	0.850708			cysteine	1.33709	0.680402			glutathione, oxidized (GSSG)	1.28625	0.493006			methionine sulfoxide	1.26244	0.520541
AMP	1.30604	0.942668			2-myristoylglycerol (14:0)	1.33638	0.813816			indoleacetate	1.28469	0.631502			(S)-3-hydroxybutyrylcarnitine	1.26012	0.569272
1-oleoyl-GPI (18:1)	1.30277	1.036			myristate (14:0)	1.33539	0.885908			1-palmitoyl-2-docosahexaenoyl-GPE (16:0/22:6)*	1.28356	0.711672			N-palmitoyl-sphinganine (d18:0/16:0)	1.25955	0.293747
1-stearoyl-2-docosahexaenoyl-GPE (18:0/22:6)*	1.29983	0.665015			oleoyl-linoleoyl-glycerol (18:1/18:2) [2]	1.33484	0.549499			oleoylcarnitine (C18)	1.28348	1.14261			N2,N5-diacetylornithine	1.25887	0.588814
mannitol/sorbitol	1.29893	0.605272			1-heptadecenoylglycerol (17:1)*	1.33443	0.594342			eicosenoate (20:1n9 or 1n11)	1.28314	0.517427			sphingomyelin (d18:1/14:0, d16:1/16:0)*	1.25881	0.691639
palmitoyl-linoleoyl-glycerol (16:0/18:2) [2]*	1.29612	0.894224			1-docosahexaenoylglycerol (22:6)	1.33369	0.659944			methylsuccinate	1.28259	0.246394			xanthopterin	1.25866	0.542816
palmitoleoyl-palmitoleoyl-glycerol (16:1/16:1) [2]*	1.29212	0.824367			1-palmitoylglycerol (16:0)	1.33268	0.785181			phosphate	1.28213	0.820266			diacylglycerol (12:0/18:1, 14:0/16:1, 16:0/14:1) [2]*	1.25847	0.530224
dimethylarginine (ADMA + SDMA)	1.29081	0.976594			1-(1-enyl-stearoyl)-2-oleoyl-GPE (P-18:0/18:1)	1.33118	0.751351			citrate	1.28183	0.641332			ADP	1.25602	0.544724
16-hydroxypalmitate	1.28952	0.836343			pyridoxamine	1.33081	0.564808			(N(1) + N(8))-acetylspermidine	1.28179	0.882626			1-oleoyl-2-docosahexaenoyl-GPC (18:1/22:6)*	1.25588	0.760729
S-adenosylmethionine (SAM)	1.28718	0.8156			behenate (22:0)*	1.32978	0.904987			phenol glucuronide	1.28127	0.983687			1-palmitoleoylglycerol (16:1)*	1.2554	0.516729
(R)-3-hydroxybutyrylcarnitine	1.28705	1.28084			2-oleoylglycerol (18:1)	1.32791	0.629296			carotene diol (1)	1.28111	0.96268			1-heptadecenoylglycerol (17:1)*	1.25535	0.545377
myristoleate (14:1n5)	1.28603	0.958006			glycerol	1.3266	0.949522			1-methyl-5-imidazoleacetate	1.27953	0.776995			adrenate (22:4n6)	1.25493	0.435566
kynurenate	1.28568	0.735927			indoleacetylglycine	1.3223	1.16382			oleate/vaccenate (18:1)	1.2792	0.577662			1-myristoylglycerol (14:0)	1.25474	0.489234
methionine	1.28486	0.731358			7,8-dihydrofolate	1.32057	0.877547			sphingosine	1.2791	0.893878			2-palmitoleoylglycerol (16:1)*	1.25289	0.565157
betaine aldehyde	1.2781	0.931887			isocitrate	1.31971	0.683893			thymidine	1.27672	1.05294			1-methylnicotinamide	1.25255	0.540064
1-stearoyl-2-arachidonoyl-glycosyl-GPE (18:0/20:4)	1.2748	0.966907			uridine-2',3'-cyclic monophosphate	1.31859	0.660404			S-(3-hydroxypropyl)mercapturic acid (HPMA)	1.27667	0.793355			uric acid ribonucleoside*	1.25159	0.567124
3-indoxyl sulfate	1.27365	1.32366			2-docosahexaenoylglycerol (22:6)*	1.31231	0.73286			palmitoyl-docosahexaenoyl-glycerol (16:0/22:6) [1]*	1.27465	0.902311			2-docosahexaenoylglycerol (22:6)*	1.25043	0.704478
uridine 5'-diphosphate (UDP)	1.27139	1.03769			guanidinoacetate	1.30702	1.04897			4-ethylcatechol sulfate	1.27313	0.714241			1-docosahexaenoylglycerol (22:6)	1.25032	0.683893
palmitoylcarnitine (C16)	1.2684	1.07974			2-ketogulonate	1.30608	0.648673			N-erucoyl-sphingosine (d18:1/22:1)*	1.27035	0.54881			pentadecanoate (15:0)	1.24973	0.473468
cysteine-glutathione disulfide	1.25387	1.10067			glycosyl-N-nervonoyl-sphingosine (d18:1/24:1)*	1.30579	0.871395			glucose	1.26985	1.11318			methionine	1.24849	0.595826
diacylglycerol (14:0/18:1, 16:0/16:1) [2]*	1.25245	0.833274			10-nonadecenoate (19:1n9)	1.30523	0.701899			alpha-tocopherol	1.26932	1.05864			cystathionine	1.24617	0.574601
5-dodecenoate (12:1n7)	1.25229	0.760363			sulfate*	1.30392	0.976831			N-oleoyltaurine	1.26918	0.567938			oleoyl-oleoyl-glycerol (18:1/18:1) [2]*	1.24463	0.552367
N6,N6-dimethyllysine	1.25168	0.871208			3-methyladipate	1.30095	0.771563			hydroxyproline	1.26902	0.963764			2-myristoylglycerol (14:0)	1.2445	0.718398
3-hydroxybutyrate (BHBA)	1.24679	1.0556			1-arachidonylglycerol (20:4)	1.29988	0.852159			gamma-glutamylalanine	1.26762	1.34571			palmitoleoyl-palmitoleoyl-glycerol (16:1/16:1) [2]*	1.24374	0.542069
palmitoyl-oleoyl-glycerol (16:0/18:1) [2]*	1.24393	0.710508			isocaproylglycine	1.2987	1.25359			5-methyltetrahydrofolate (5MeTHF)	1.26726	0.62427			thymidine	1.24323	0.600001
1-palmitoyl-2-docosahexaenoyl-glycosyl-GPE (16:0/22:6)	1.24269	1.01639			arachidate (20:0)	1.29685	0.679969			N-acetylvaline	1.26423	0.864775			alpha-hydroxyisovalerate	1.24315	0.574887
1-methyladenosine	1.24201	0.880799			1-linolenoylglycerol (18:3)	1.29582	0.807268			docosatrienoate (22:3n6)*	1.26121	0.648772			betaine aldehyde	1.24298	0.67279
biliverdin	1.24007	1.16732			1-oleoylglycerol (18:1)	1.29106	0.696945			6-oxolithocholate	1.26041	0.693231			1-stearoyl-GPS (18:0)*	1.24231	0.199996
sedoheptulose	1.23996	1.13092			valerylglycine (C5)	1.28849	0.794001			1-palmitoyl-2-linoleoyl-GPC (16:0/18:2)	1.25808	1.01809			valerylglycine (C5)	1.24151	0.83867
sphingomyelin (d18:1/19:0, d19:1/18:0)*	1.23972	1.328			glycerophosphoethanolamine	1.28819	0.801984			behenoyl sphingomyelin (d18:1/22:0)*	1.25699	0.824291			dehydroascorbate	1.24116	0.546948
catechol sulfate	1.23969	1.18839			linoleoyl-linolenoyl-glycerol (18:2/18:3) [1]*	1.28758	0.754881			palmitoyl-oleoyl-glycerol (16:0/18:1) [1]*	1.2564	0.657976			2-oleoylglycerol (18:1)	1.24101	0.611163
palmitoleoyl-oleoyl-glycerol (16:1/18:1) [2]*	1.2368	0.92604			2-methylcitrate/homocitrate	1.28466	0.920534			N2-acetyl,N6-methyllysine	1.25608	0.803511			erucate (22:1n9)	1.24029	0.488407
pyroglutamine*	1.2362	1.29559			1-dihomo-linolenylglycerol (20:3)	1.28144	0.891009			dihomolinoleate (20:2n6)	1.25443	0.617809			trigonelline (N'-methylnicotinate)	1.24028	0.523517
glycylleucine	1.23371	0.993639			dihomolinoleate (20:2n6)	1.28137	0.740368			1-linoleoyl-2-linolenoyl-GPC (18:2/18:3)*	1.25355	1.07665			gamma-glutamylleucine	1.24014	0.512854
4-vinylphenol sulfate	1.23221	0.94776			phytosphingosine	1.28109	0.975906			mannose	1.25324	0.943158			O-sulfo-L-tyrosine	1.24014	0.443884
(3'-5')-uridylyluridine	1.23108	1.15333			stearate (18:0)	1.2753	0.804743			linoleoyl-arachidonoyl-glycerol (18:2/20:4) [1]*	1.25273	0.804749			diacylglycerol (14:0/18:1, 16:0/16:1) [2]*	1.23965	0.567803
isoleucine	1.22814	0.990053			6-phosphogluconate	1.27377	0.932624			5-methyl-2'-deoxycytidine	1.25228	0.903681			N6,N6,N6-trimethyllysine	1.23755	0.554527
S-(1,2-dicarboxyethyl)glutathione	1.22603	1.50204			taurolithocholate	1.27292	1.18035			sphingomyelin (d18:0/20:0, d16:0/22:0)*	1.25139	1.04676			oleoyl-linolenoyl-glycerol (18:1/18:3) [2]*	1.23646	0.6797
prostaglandin F2alpha	1.22556	1.02718			sphingomyelin (d18:1/20:0, d16:1/22:0)*	1.27212	1.13136			1-(1-enyl-stearoyl)-2-oleoyl-GPE (P-18:0/18:1)	1.24809	1.06542			N-behenoyl-sphingadienine (d18:2/22:0)*	1.23539	0.526691
12-HHTrE	1.22492	0.9641			sphingomyelin (d18:1/22:1, d18:2/22:0, d16:1/24:1)*	1.27002	0.973529			1-palmitoyl-GPE (16:0)	1.24749	0.969228			2,3-diphosphoglycerate	1.2341	0.513003
retinal	1.22255	0.81255			erucate (22:1n9)	1.2697	0.725931			erucoylcarnitine (C22:1)*	1.24659	1.13477			diacylglycerol (16:1/18:2 [2], 16:0/18:3 [1])*	1.23347	0.503674
thymine	1.22152	1.01242			gamma-glutamylglutamate	1.26925	0.757736			guanidinoacetate	1.24393	1.12598			gamma-glutamylphenylalanine	1.23298	0.446522
p-cresol sulfate	1.22099	0.756868			CoA	1.26741	1.30447			3-hydroxydodecanedioate*	1.2439	0.686071			galactose 1-phosphate	1.2322	0.71503
palmitoleoyl-linoleoyl-glycerol (16:1/18:2) [1]*	1.21954	1.05724			5-(galactosylhydroxy)-L-lysine	1.26604	1.16763			UDP-N-acetylglucosamine/galactosamine	1.24269	1.09582			1-(1-enyl-palmitoyl)-2-linoleoyl-GPE (P-16:0/18:2)*	1.23072	0.464624
1-palmitoyl-2-arachidonoyl-GPI (16:0/20:4)*	1.21889	1.25246			oleoyl-linoleoyl-glycerol (18:1/18:2) [1]	1.26599	0.711283			taurine	1.23971	0.904174			myristoleate (14:1n5)	1.22895	0.677703
1-methylhistidine	1.21815	0.780379			gluconate	1.26593	1.22458			CoA-glutathione*	1.23684	1.20129			phosphoenolpyruvate (PEP)	1.2275	0.470307
glycerophosphoethanolamine	1.21581	1.3421			1-linoleoylglycerol (18:2)	1.26543	0.983691			uridine 3'-monophosphate (3'-UMP)	1.23374	0.787661			glycerophosphoserine*	1.22628	0.438715
guanidinosuccinate	1.20965	1.31664			1-oleoyl-2-arachidonoyl-GPI (18:1/20:4) *	1.26365	0.721376			palmitoleoyl-arachidonoyl-glycerol (16:1/20:4) [2]*	1.23358	0.976676			N-formylmethionine	1.22549	0.597221
stearoylcholine*	1.20889	1.20607			4-methylhexanoylglycine	1.25704	1.11748			dihomolinolenate (20:3n3 or 3n6)	1.23338	0.755903			sphingosine	1.22486	0.618282
linoleoyl ethanolamide	1.20848	1.14677			gamma-glutamylphenylalanine	1.25629	0.744381			fructose	1.23251	1.0183			beta-alanine	1.22466	0.80416
palmitoylcholine	1.20795	1.12638			sphingomyelin (d18:1/20:1, d18:2/20:0)*	1.25455	0.877179			ethylmalonate	1.23065	0.508879			2-heptadecenoylglycerol (17:1)*	1.22115	0.839874
stearoyl ethanolamide	1.20767	1.11508			sphinganine	1.25388	0.647694			S-methylcysteine	1.23046	0.938832			1-oleoyl-2-linoleoyl-GPC (18:1/18:2)*	1.2201	0.379251
glycocholate	1.20663	1.00376			oleate/vaccenate (18:1)	1.25195	0.956819			suberoylcarnitine (C8-DC)	1.22963	1.17884			1-oleoylglycerol (18:1)	1.2197	0.583526
ophthalmate	1.20618	1.16109			1-stearoyl-2-linoleoyl-GPI (18:0/18:2)	1.25187	0.765096			maltohexaose	1.22923	1.16019			octadecenedioate (C18:1-DC)*	1.21812	0.775823
proline	1.20611	0.899882			2-arachidonoylglycerol (20:4)	1.2518	1.04766			oleoyl-oleoyl-glycerol (18:1/18:1) [1]*	1.22811	0.44884			tryptophan	1.21619	0.665519
lysine	1.20072	0.901186			2-linoleoylglycerol (18:2)	1.25148	1.02679			3-hydroxyadipate*	1.22671	1.05725			3'-dephospho-CoA-glutathione*	1.21599	0.615739
diacylglycerol (16:1/18:2 [2], 16:0/18:3 [1])*	1.1947	0.967048			5-methyluridine (ribothymidine)	1.2505	0.984389			betaine aldehyde	1.225	0.937927			12-HHTrE	1.21365	0.65125
myristate (14:0)	1.19025	1.03618			sphingomyelin (d18:1/22:2, d18:2/22:1, d16:1/24:2)*	1.24989	0.88245			4-vinylphenol sulfate	1.2233	0.722769			stearoyl-arachidonoyl-glycerol (18:0/20:4) [1]*	1.21345	0.663586
hypoxanthine	1.18711	1.0621			1-oleoyl-2-docosahexaenoyl-GPC (18:1/22:6)*	1.24977	0.95079			1-palmitoyl-2-stearoyl-GPC (16:0/18:0)	1.22169	1.16051			1-palmitoyl-2-docosahexaenoyl-GPC (16:0/22:6)	1.2131	1.10925
palmitoyl-linoleoyl-glycerol (16:0/18:2) [1]*	1.1864	1.23396			(N(1) + N(8))-acetylspermidine	1.24887	1.04118			glycine	1.22144	0.920774			1-palmitoyl-2-dihomo-linolenoyl-GPC (16:0/20:3n3 or 6)*	1.21291	0.70861
N-acetylalanine	1.18468	1.02103			(16 or 17)-methylstearate (a19:0 or i19:0)	1.24867	0.834963			lignoceroylcarnitine (C24)*	1.2214	0.750175			5-dodecenoate (12:1n7)	1.21151	0.786561
palmitoleate (16:1n7)	1.18199	1.0579			ADP	1.24819	0.857505			nicotinamide riboside	1.22129	0.83588			palmitoleoyl-linoleoyl-glycerol (16:1/18:2) [1]*	1.21003	0.711703
maleate	1.18005	1.23782			heptadecasphingosine (d17:1)	1.24771	0.974395			10-heptadecenoate (17:1n7)	1.22108	0.606244			2-hydroxyglutarate	1.20935	0.821588
4-hydroxynonenal	1.17845	0.979633			(S)-3-hydroxybutyrylcarnitine	1.24582	1.00116			maltose	1.22098	1.20437			erucoylcarnitine (C22:1)*	1.20881	0.563813
2-palmitoleoyl-GPC* (16:1)*	1.17828	0.754262			phenylpropionylglycine	1.23621	1.32046			ceramide (d18:1/14:0, d16:1/16:0)*	1.22023	1.16653			docosahexaenoate (DHA; 22:6n3)	1.20826	0.710696
oleoyl-oleoyl-glycerol (18:1/18:1) [2]*	1.17547	0.809467			stearoylcholine*	1.22915	0.867757			sphingomyelin (d18:2/24:1, d18:1/24:2)*	1.21917	1.08354			linoleoyl-linolenoyl-glycerol (18:2/18:3) [1]*	1.20826	0.792029
2-methylbutyrylcarnitine (C5)	1.17501	1.2298			oleoylcholine	1.22885	1.17908			palmitoleoyl-linoleoyl-glycerol (16:1/18:2) [1]*	1.21764	0.584484			riboflavin (Vitamin B2)	1.20777	0.637021
deoxycarnitine	1.17272	1.24749			N-palmitoyl-sphingadienine (d18:2/16:0)*	1.22814	1.00241			xanthine	1.21714	0.814225			maltotriose	1.20696	0.620733
CMP	1.17162	1.49749			3-hydroxyoctanoate	1.22573	1.01106			anserine	1.21706	1.09108			eicosenoate (20:1n9 or 1n11)	1.20663	0.714699
sedoheptulose-7-phosphate	1.16902	1.11129			palmitate (16:0)	1.22555	0.825171			gamma-glutamylisoleucine*	1.216	1.0426			arachidate (20:0)	1.20628	0.541257
S-adenosylhomocysteine (SAH)	1.16571	1.16203			NAD+	1.22544	0.982268			leucylglutamine*	1.21357	0.978095			1-linolenoylglycerol (18:3)	1.20446	0.837093
2'-deoxyguanosine	1.16532	0.991075			carboxyethyl-GABA	1.22465	0.684825			ceramide (d18:2/24:1, d18:1/24:2)*	1.20997	1.1249			threonate	1.20407	0.593732
glycerol 3-phosphate	1.16375	1.03636			UDP-N-acetylglucosamine/galactosamine	1.22422	1.21951			N-acetylasparagine	1.20989	0.853244			gamma-carboxyglutamate	1.20323	0.703057
suberoylcarnitine (C8-DC)	1.16289	1.64094			S-lactoylglutathione	1.22385	0.924197			1-(1-enyl-stearoyl)-2-arachidonoyl-GPE (P-18:0/20:4)*	1.20911	0.798779			7-methylguanine	1.20269	0.593405
ornithine	1.16229	0.884892			N-formylphenylalanine	1.21869	0.896144			gluconate	1.209	1.15845			5-methyl-2'-deoxycytidine	1.20175	0.760247
diacylglycerol (14:0/18:1, 16:0/16:1) [1]*	1.16129	1.15436			glycerophosphorylcholine (GPC)	1.21747	0.993973			maltotriose	1.2088	1.26352			2'-deoxyuridine	1.20136	0.774545
1-palmitoleoyl-2-linoleoyl-GPC (16:1/18:2)*	1.15941	1.07179			palmitoleoyl-arachidonoyl-glycerol (16:1/20:4) [2]*	1.21745	1.20223			asparagine	1.20813	0.905846			fructose 6-phosphate	1.19858	0.758508
glutarate (C5-DC)	1.15825	1.22804			sedoheptulose-7-phosphate	1.21622	0.800065			leucine	1.20677	0.943678			1-dihomo-linolenylglycerol (20:3)	1.19757	0.85772
N-acetylglucosamine 6-phosphate	1.15754	0.948657			3-hydroxysuberate	1.21609	0.70568			2-hydroxyadipate	1.20666	0.859475			1-arachidonylglycerol (20:4)	1.19722	0.914779
oleoyl-linolenoyl-glycerol (18:1/18:3) [2]*	1.15672	0.978811			1-stearoyl-2-docosahexaenoyl-GPC (18:0/22:6)	1.21563	0.988521			malate	1.20487	1.26753			palmitoleoyl-oleoyl-glycerol (16:1/18:1) [2]*	1.19698	0.745479
N-acetylserine	1.15591	1.20467			14-HDoHE/17-HDoHE	1.21532	1.20209			palmitate (16:0)	1.20455	0.746448			gamma-tocopherol/beta-tocopherol	1.1957	0.76788
methionine sulfoxide	1.15538	0.829058			N-linoleoyltaurine*	1.21415	0.630372			maltotetraose	1.204	1.19915			hippurate	1.19387	0.982868
uridine	1.15463	0.954394			CDP-ethanolamine	1.21183	0.595954			inosine	1.20396	0.808042			alpha-tocopherol	1.19381	0.54922
N-acetylcitrulline	1.15392	1.26151			linoleoyl-linolenoyl-glycerol (18:2/18:3) [2]*	1.21144	0.781033			palmitoloelycholine	1.20192	1.03085			N-acetylvaline	1.19218	0.720415
arachidonoylcholine	1.15332	1.17712			argininosuccinate	1.21014	1.01015			beta-hydroxyisovalerate	1.19913	1.36963			isocitrate	1.19217	0.557462
pyridoxate	1.15095	1.40607			glycocholate	1.20574	1.137			diacylglycerol (14:0/18:1, 16:0/16:1) [1]*	1.19906	0.867476			adenosine 5'-diphosphoribose (ADP-ribose)	1.19171	0.706546
palmitoleoyl-arachidonoyl-glycerol (16:1/20:4) [2]*	1.15071	0.930884			palmitoyl-linoleoyl-glycerol (16:0/18:2) [2]*	1.20491	0.604256			3-(4-hydroxyphenyl)lactate (HPLA)	1.19894	0.981059			behenoyl sphingomyelin (d18:1/22:0)*	1.18954	0.632203
guanosine 3'-monophosphate (3'-GMP)	1.15027	0.940535			palmitoyl-linolenoyl-glycerol (16:0/18:3) [2]*	1.20018	0.972191			N-palmitoyl-sphingadienine (d18:2/16:0)*	1.19877	0.839041			6-keto prostaglandin F1alpha	1.18932	0.86338
erucate (22:1n9)	1.14654	1.09135			sphingomyelin (d17:1/16:0, d18:1/15:0, d16:1/17:0)*	1.19901	0.624973			stearoyl-arachidonoyl-glycerol (18:0/20:4) [2]*	1.19732	1.03108			1-methylhistidine	1.18906	0.4663
2,3-diphosphoglycerate	1.14361	1.60446			homocitrulline	1.1985	0.504742			3-methyladipate	1.1959	0.863273			glucuronate	1.18818	0.384299
asparagine	1.14286	0.794715			3-hydroxydodecanedioate*	1.19516	1.01354			palmitoyl-linoleoyl-glycerol (16:0/18:2) [1]*	1.19568	0.55301			margarate (17:0)	1.188	0.614425
hyodeoxycholate	1.14176	1.1128			S-1-pyrroline-5-carboxylate	1.19204	0.856286			UDP-galactose	1.19348	1.18699			4-ethylcatechol sulfate	1.18673	0.570567
cytosine	1.13834	1.38117			palmitoleate (16:1n7)	1.19049	1.12365			2'-deoxycytidine	1.19195	0.889439			ceramide (d18:2/24:1, d18:1/24:2)*	1.18641	0.9016
N-erucoyl-sphingosine (d18:1/22:1)*	1.13523	1.02933			deoxycholate	1.18969	0.897675			N-acetylarginine	1.1914	0.516555			N-delta-acetylornithine	1.1858	0.826271
1-(1-enyl-stearoyl)-GPE (P-18:0)*	1.1346	0.939524			linoleoyl-docosahexaenoyl-glycerol (18:2/22:6) [2]*	1.18897	0.988913			lignoceroyl sphingomyelin (d18:1/24:0)	1.19052	1.40513			linoleoyl-arachidonoyl-glycerol (18:2/20:4) [2]*	1.18571	0.908268
1-stearoyl-GPG (18:0)	1.1344	1.58248			12,13-DiHOME	1.18895	1.05744			C-glycosyltryptophan	1.18861	0.706233			myo-inositol	1.18564	0.476234
palmitoyl-oleoyl-glycerol (16:0/18:1) [1]*	1.13381	1.03289			3-hydroxydecanoate	1.18879	1.00841			palmitoleate (16:1n7)	1.18783	0.707023			1-methyl-5-imidazoleacetate	1.18489	0.959222
stearoylcarnitine (C18)	1.13205	1.26682			nicotinamide N-oxide	1.18862	0.959941			1,2-dilinoleoyl-GPC (18:2/18:2)	1.18734	0.969192			N-acetylaspartate (NAA)	1.18433	0.828083
hexadecatrienoate (16:3n3)	1.13191	1.36745			S-methylcysteine	1.18814	1.03543			S-methylmethionine	1.1864	1.12581			hydroxyproline	1.18422	0.736212
tartronate (hydroxymalonate)	1.13084	0.895902			oleoyl-linolenoyl-glycerol (18:1/18:3) [2]*	1.1851	1.18377			phenylacetylglycine	1.18563	1.14959			docosatrienoate (22:3n6)*	1.18228	0.79482
prolylglycine	1.13037	1.0391			N-acetylglutamine	1.18466	0.970135			palmitoyl ethanolamide	1.18065	0.908			1-linoleoyl-GPS (18:2)*	1.18144	0.597149
oleoyl-linoleoyl-glycerol (18:1/18:2) [1]	1.12966	1.29568			galactose 1-phosphate	1.18412	1.12169			N-behenoyl-sphingadienine (d18:2/22:0)*	1.18052	1.01356			trimethylamine N-oxide	1.18131	0.671181
12,13-DiHOME	1.12595	0.770726			nervonate (24:1n9)*	1.1839	1.36028			sphingomyelin (d18:1/17:0, d17:1/18:0, d19:1/16:0)	1.1796	1.04111			phosphoethanolamine (PE)	1.18063	0.813466
valine	1.12435	0.956779			sphingomyelin (d18:1/14:0, d16:1/16:0)*	1.18378	0.923314			guanosine 2'-monophosphate (2'-GMP)*	1.17955	0.994628			CoA-glutathione*	1.1806	0.675601
ferulic acid 4-sulfate	1.12122	1.41176			dimethylarginine (ADMA + SDMA)	1.17898	1.12316			alanylleucine	1.17944	0.864865			1-palmitoyl-2-linoleoyl-GPE (16:0/18:2)	1.17871	0.713609
3-methylglutarate/2-methylglutarate	1.11878	1.163			phosphopantetheine	1.17883	0.691921			phosphoethanolamine (PE)	1.17896	1.16727			oleoylcholine	1.1787	0.753765
riboflavin (Vitamin B2)	1.11825	0.633297			3-ureidopropionate	1.17673	0.728733			glycosyl-N-nervonoyl-sphingosine (d18:1/24:1)*	1.17877	1.21057			pantothenate (Vitamin B5)	1.17851	0.812002
kynurenine	1.11722	0.858173			taurine	1.17141	0.806944			aspartate	1.17796	1.18062			N-acetylglutamine	1.17811	0.614448
glycosyl ceramide (d16:1/24:1, d18:1/22:1)*	1.11042	0.926289			valylglutamine	1.17117	0.839083			palmitoyl-oleoyl-glycerol (16:0/18:1) [2]*	1.17752	0.849467			uridine 5'-diphosphate (UDP)	1.17708	0.731063
cysteine	1.10884	0.672233			4-imidazoleacetate	1.16813	0.859162			argininosuccinate	1.17702	1.14965			malonylcarnitine	1.17694	0.66437
nervonoylcarnitine (C24:1)*	1.10864	1.39559			N-acetylglucosamine/N-acetylgalactosamine	1.16775	1.03698			uridine-2',3'-cyclic monophosphate	1.17663	1.0638			1-palmitoyl-2-linoleoyl-GPC (16:0/18:2)	1.17222	0.647755
palmitoyl-palmitoyl-glycerol (16:0/16:0) [2]*	1.10821	0.946455			sphingomyelin (d18:2/24:1, d18:1/24:2)*	1.16762	0.763481			1-lignoceroyl-GPC (24:0)	1.17625	0.874665			sphingadienine	1.17094	0.67492
N-glycolylneuraminate	1.10618	1.7423			phenylacetylglycine	1.16712	1.24892			nicotinamide N-oxide	1.17419	0.769084			butyrylglycine (C4)	1.1701	1.03738
sphingomyelin (d18:1/20:0, d16:1/22:0)*	1.10492	1.15096			palmitoyl-linoleoyl-glycerol (16:0/18:2) [1]*	1.16584	1.1181			nervonate (24:1n9)*	1.17256	0.826297			1-palmitoyl-2-gamma-linolenoyl-GPC (16:0/18:3n6)*	1.16866	0.481063
phenylalanine	1.10234	0.871039			stearoyl-arachidonoyl-glycerol (18:0/20:4) [2]*	1.16579	1.11401			retinal	1.16966	0.73336			cytidine diphosphate	1.16695	0.796492
6-beta-hydroxylithocholate	1.10189	1.18979			riboflavin (Vitamin B2)	1.1652	1.11112			1-methylnicotinamide	1.16917	0.693714			cysteine-glutathione disulfide	1.16555	0.600942
1-oleoyl-2-docosahexaenoyl-GPC (18:1/22:6)*	1.10176	0.991414			dihomolinolenate (20:3n3 or 3n6)	1.16424	0.767857			1-(1-enyl-palmitoyl)-2-linoleoyl-GPE (P-16:0/18:2)*	1.16854	0.961315			1-oleoyl-GPG (18:1)*	1.16542	0.789966
palmitoyl-linolenoyl-glycerol (16:0/18:3) [2]*	1.10029	0.835412			1-palmitoyl-2-stearoyl-GPC (16:0/18:0)	1.1642	0.861127			7-ketodeoxycholate	1.16823	1.0283			1-linoleoylglycerol (18:2)	1.16256	1.00407
phosphoethanolamine (PE)	1.09969	1.18526			phenylacetyltaurine	1.16411	0.905303			N6,N6-dimethyllysine	1.16546	0.48253			stearate (18:0)	1.16026	0.609654
phosphoenolpyruvate (PEP)	1.09953	0.703316			ribitol	1.16157	1.0512			1-linoleoyl-GPE (18:2)*	1.16415	1.14323			N-octanoylglycine	1.1597	0.803781
1,2-dipalmitoyl-GPE (16:0/16:0)*	1.09839	1.2607			linoleoyl-linoleoyl-glycerol (18:2/18:2) [2]*	1.15757	1.12808			1-stearoyl-2-oleoyl-GPC (18:0/18:1)	1.1634	0.82243			S-methylcysteine	1.15931	0.508153
9,10-DiHOME	1.09775	1.13602			5-methyltetrahydrofolate (5MeTHF)	1.15756	0.87796			1-oleoyl-2-docosahexaenoyl-GPE (18:1/22:6)*	1.16307	1.0372			linoleoyl-linolenoyl-glycerol (18:2/18:3) [2]*	1.15922	0.916181
1-oleoylglycerol (18:1)	1.09774	1.31148			3-(4-hydroxyphenyl)lactate (HPLA)	1.15723	0.728912			N-acetylhistidine	1.15879	0.644666			kynurenate	1.15918	0.442232
1-arachidonylglycerol (20:4)	1.09722	1.28398			adenosine 5'-diphosphoribose (ADP-ribose)	1.1554	0.703952			urea	1.15635	0.757872			palmitoyl-linolenoyl-glycerol (16:0/18:3) [2]*	1.15891	0.734948
1-(1-enyl-palmitoyl)-GPE (P-16:0)*	1.097	1.06427			inosine	1.15366	1.58236			myristoleate (14:1n5)	1.15568	0.599916			diacylglycerol (14:0/18:1, 16:0/16:1) [1]*	1.1582	0.825108
uridine 3'-monophosphate (3'-UMP)	1.09092	1.00422			1-dihomo-linoleoylglycerol (20:2)	1.15352	1.25401			myo-inositol	1.15498	1.19334			1-linoleoyl-2-linolenoyl-GPC (18:2/18:3)*	1.15818	0.802768
p-cresol glucuronide*	1.08996	0.878542			phenylalanylglycine	1.15337	0.562021			N-acetylaspartate (NAA)	1.15478	1.19498			oxalate (ethanedioate)	1.15815	0.633665
ribonate (ribonolactone)	1.0885	1.18694			taurohyodeoxycholic acid	1.1524	1.4209			3-methylhistidine	1.15477	0.926097			adipoylcarnitine (C6-DC)	1.15402	0.975459
1-stearoyl-2-linoleoyl-GPE (18:0/18:2)*	1.08641	0.95671			3,4-methylene heptanoylglycine	1.15052	0.843925			(3'-5')-adenylyluridine	1.15385	0.773774			ornithine	1.15285	0.693636
1-palmitoylglycerol (16:0)	1.08491	1.2533			beta-alanine	1.14949	0.791126			xanthosine	1.15371	1.06322			tetradecanedioate (C14)	1.15267	0.801202
2-phosphoglycerate	1.0818	1.0629			1-oleoyl-2-arachidonoyl-GPE (18:1/20:4)*	1.14235	0.725772			N-glycolylneuraminate	1.15245	0.944228			2'-deoxycytidine	1.15032	0.771604
trigonelline (N'-methylnicotinate)	1.08109	0.758813			linoleoyl-linoleoyl-glycerol (18:2/18:2) [1]*	1.13977	1.07575			behenate (22:0)*	1.15119	1.05191			1-(1-enyl-stearoyl)-2-linoleoyl-GPE (P-18:0/18:2)*	1.14987	0.683359
ceramide (d18:1/17:0, d17:1/18:0)*	1.07924	1.2086			oleoyl-arachidonoyl-glycerol (18:1/20:4) [1]*	1.13908	1.30332			4-hydroxyhippurate	1.14978	0.858678			2-arachidonoylglycerol (20:4)	1.14848	1.04498
retinol (Vitamin A)	1.07867	0.663254			16-hydroxypalmitate	1.13866	1.25538			malonylcarnitine	1.14877	0.88609			1-linolenoyl-GPC (18:3)*	1.14816	0.604606
oleoyl-arachidonoyl-glycerol (18:1/20:4) [2]*	1.07618	0.946474			beta-hydroxyisovalerate	1.1386	0.757633			N-acetylmethionine	1.14872	0.646549			1-stearoyl-2-linoleoyl-GPE (18:0/18:2)*	1.14574	0.642437
pipecolate	1.07609	0.996392			suberoylcarnitine (C8-DC)	1.13833	0.412449			cholesterol	1.1486	1.14582			sphingomyelin (d17:1/16:0, d18:1/15:0, d16:1/17:0)*	1.14483	0.790657
sphingomyelin (d18:1/20:1, d18:2/20:0)*	1.07569	1.32353			methylmalonate (MMA)	1.137	1.22615			p-cresol sulfate	1.1478	1.23244			S-(3-hydroxypropyl)mercapturic acid (HPMA)	1.14471	0.947137
1-carboxyethylisoleucine	1.07468	1.29442			galactose 6-phosphate	1.13656	1.24929			stearoyl ethanolamide	1.14778	0.698069			palmitoyl-oleoyl-glycerol (16:0/18:1) [1]*	1.14422	0.921943
beta-alanine	1.0717	1.15954			N-oleoyltaurine	1.13607	0.994582			sedoheptulose-7-phosphate	1.14579	1.00768			UDP-galactose	1.14134	0.540217
2-oleoylglycerol (18:1)	1.07104	1.23431			tauroursodeoxycholate	1.13454	1.39132			3-hydroxyisobutyrate	1.14549	1.21623			2-linoleoylglycerol (18:2)	1.14093	1.06678
(3'-5')-uridylylcytidine*	1.07092	1.11765			pyridoxamine phosphate	1.13443	0.880584			N-monomethylarginine	1.14488	0.504129			heptadecasphingosine (d17:1)	1.14087	0.720856
oleoyl-linoleoyl-glycerol (18:1/18:2) [2]	1.06551	1.10777			pantetheine	1.12947	1.09443			3-methylcytidine	1.14462	0.95376			sphingomyelin (d18:1/20:1, d18:2/20:0)*	1.1387	0.502575
O-methyltyrosine	1.06442	1.06873			eicosenoate (20:1n9 or 1n11)	1.12416	1.25031			proline	1.13917	0.890237			N6-acetyllysine	1.13867	0.781045
1-heptadecenoylglycerol (17:1)*	1.06324	1.22603			sphingadienine	1.117	0.870663			docosahexaenoate (DHA; 22:6n3)	1.13878	0.829376			glutathione, oxidized (GSSG)	1.13689	0.758617
1-palmitoleoylglycerol (16:1)*	1.06307	1.38643			urate	1.11585	1.03178			2,3-diphosphoglycerate	1.13772	1.03982			glucose 6-phosphate	1.13556	0.574679
aconitate [cis or trans]	1.06211	0.636219			citrate	1.11451	0.981175			3-indoxyl sulfate	1.13687	1.27679			4-hydroxynonenal	1.13531	0.760994
eicosenoate (20:1n9 or 1n11)	1.06182	1.05014			4-guanidinobutanoate	1.11077	0.713515			1-(1-enyl-palmitoyl)-2-arachidonoyl-GPE (P-16:0/20:4)*	1.13521	1.11452			taurolithocholate	1.13523	0.930878
1-palmitoleoyl-GPC* (16:1)*	1.06086	0.973323			glycosyl-N-palmitoyl-sphingosine (d18:1/16:0)	1.10997	0.92669			dihydroxyacetone phosphate (DHAP)	1.13478	1.08487			fructosyllysine	1.13457	0.770508
nonadecanoate (19:0)	1.06028	1.05524			(3'-5')-adenylyladenosine*	1.10877	1.28436			10-nonadecenoate (19:1n9)	1.13471	0.609272			1,2-dilinoleoyl-GPE (18:2/18:2)*	1.13306	0.781187
cholesterol	1.05799	1.25066			N-acetylaspartate (NAA)	1.10608	1.01615			N-acetyl-3-methylhistidine*	1.13467	1.04839			3-methylcytidine	1.133	0.629567
carnitine	1.05723	1.70458			docosadienoate (22:2n6)	1.10427	0.992782			pimeloylcarnitine/3-methyladipoylcarnitine (C7-DC)	1.13438	0.863672			3-hydroxyadipate*	1.13281	0.649594
hippurate	1.0572	1.27927			methyl glucopyranoside (alpha + beta)	1.10412	1.09956			FMN	1.13329	1.17338			S-lactoylglutathione	1.1328	0.927314
linoleoylcholine*	1.05342	1.31191			equol	1.10073	1.08306			prolylhydroxyproline	1.13212	1.00029			UDP-glucose	1.13223	0.722605
7-methylguanine	1.05217	0.467137			S-(1,2-dicarboxyethyl)glutathione	1.09981	0.8362			4-imidazoleacetate	1.12833	1.05532			1-palmitoleoyl-2-linolenoyl-GPC (16:1/18:3)*	1.13204	0.765646
citrate	1.052	0.677351			1-palmitoyl-2-oleoyl-GPE (16:0/18:1)	1.0995	0.960472			myristate (14:0)	1.12829	0.730251			linoleoylcholine*	1.1318	0.956648
enterolactone	1.05128	1.31977			oleoyl-oleoyl-glycerol (18:1/18:1) [2]*	1.09805	1.23482			lysine	1.12767	1.14275			(R)-3-hydroxybutyrylcarnitine	1.13117	0.754765
guanosine	1.05102	0.672207			propionylglycine (C3)	1.09801	0.87278			3-hydroxyoleate*	1.12552	0.668211			1-linoleoyl-2-arachidonoyl-GPE (18:2/20:4)*	1.12924	0.829013
1-(1-enyl-palmitoyl)-2-palmitoyl-GPC (P-16:0/16:0)*	1.04917	1.45064			myristoleate (14:1n5)	1.09781	1.39231			N-acetylglucosaminylasparagine	1.1254	1.12323			1-palmitoyl-2-linoleoyl-GPI (16:0/18:2)	1.12296	0.891843
1-linoleoylglycerol (18:2)	1.04825	1.36771			alpha-ketoglutarate	1.0978	1.44622			palmitoyl-linoleoyl-glycerol (16:0/18:2) [2]*	1.12509	0.842747			aconitate [cis or trans]	1.12189	0.525597
1-linolenoylglycerol (18:3)	1.04822	1.34176			bilirubin	1.0977	1.21581			pseudouridine	1.1249	1.19039			3-hydroxyhexanoylcarnitine (2)	1.12163	0.929729
arginine	1.04726	0.979171			glycitein	1.09599	1.31311			gamma-glutamylcysteine	1.12338	1.03258			1-arachidonoyl-GPC* (20:4)*	1.12015	0.684258
ethyl alpha-glucopyranoside	1.04693	1.21681			N-acetylglucosaminylasparagine	1.09572	0.879469			2'-deoxyuridine	1.11867	0.861857			isoleucine	1.11938	0.626634
S-1-pyrroline-5-carboxylate	1.0446	0.876516			gamma-glutamylisoleucine*	1.09422	0.872562			trimethylamine N-oxide	1.11826	0.813138			galactonate	1.11729	0.876741
10-heptadecenoate (17:1n7)	1.04433	1.07849			uridine	1.09388	0.826104			beta-sitosterol	1.11806	1.19902			maltotetraose	1.11714	0.791
N-arachidoyl-sphingosine (d18:1/20:0)*	1.0437	1.27206			palmitoyl-palmitoyl-glycerol (16:0/16:0) [2]*	1.09091	0.804076			imidazole lactate	1.11784	1.05506			taurohyodeoxycholic acid	1.11704	1.15529
tryptophan	1.04223	0.794229			sphingomyelin (d18:2/23:1)*	1.08961	1.08818			N-palmitoyl-sphingosine (d18:1/16:0)	1.1116	0.821624			ergothioneine	1.11661	0.813149
N,N,N-trimethyl-5-aminovalerate	1.0401	1.33744			1-oleoyl-2-docosahexaenoyl-GPE (18:1/22:6)*	1.08759	0.652197			picolinate	1.11003	1.32474			glutamate	1.11541	0.688689
stearoyl sphingomyelin (d18:1/18:0)	1.03977	1.25016			taurocyamine	1.08754	1.44696			gamma-glutamylvaline	1.10871	0.991802			carotene diol (1)	1.11488	0.492179
stearoyl-linoleoyl-glycerol (18:0/18:2) [2]*	1.03891	1.14196			N2-acetyl,N6-methyllysine	1.08733	1.05865			beta-muricholate	1.10765	0.873532			cholesterol	1.11485	0.829135
adenylosuccinate	1.03828	0.961337			tauro-beta-muricholate	1.08499	1.44712			sphingomyelin (d18:1/25:0, d19:0/24:1, d20:1/23:0, d19:1/24:0)*	1.10585	1.39139			valine	1.11388	0.70534
1-stearoyl-2-linoleoyl-glycosyl-GPE (18:0/18:2)	1.03769	1.0581			glycosyl ceramide (d18:2/24:1, d18:1/24:2)*	1.08359	0.751524			alpha-ketoglutarate	1.10338	0.615123			prostaglandin F2alpha	1.11044	0.918473
N6-carbamoylthreonyladenosine	1.03666	0.854441			1-linoleoyl-2-arachidonoyl-GPE (18:2/20:4)*	1.08333	0.995746			4-guanidinobutanoate	1.10057	0.879456			palmitoyl-docosahexaenoyl-glycerol (16:0/22:6) [2]*	1.10962	0.672263
nicotinamide	1.03489	0.906783			3-hydroxyhexanoylcarnitine (2)	1.0831	1.59453			CMP	1.09834	1.20167			oleoyl-oleoyl-glycerol (18:1/18:1) [1]*	1.10925	1.02019
N-formylphenylalanine	1.03453	0.88663			N,N,N-trimethyl-5-aminovalerate	1.08296	1.43697			palmitoylcarnitine (C16)	1.09507	1.09099			citrate	1.10736	0.475475
creatinine	1.03444	1.54911			thiamin diphosphate	1.0822	0.702059			p-cresol glucuronide*	1.09308	1.07306			sulfate*	1.10733	0.878613
sebacate (C10-DC)	1.03438	1.33931			lactate	1.07587	0.707708			1-arachidonoyl-GPC* (20:4)*	1.09294	0.932979			1-(1-enyl-stearoyl)-2-arachidonoyl-GPE (P-18:0/20:4)*	1.10672	0.945843
pimeloylcarnitine/3-methyladipoylcarnitine (C7-DC)	1.03071	1.47966			arachidonoylcarnitine (C20:4)	1.07551	0.835838			2'-deoxyadenosine 5'-monophosphate	1.09047	0.790897			1-stearoyl-2-docosahexaenoyl-GPE (18:0/22:6)*	1.10645	0.739516
2-linoleoylglycerol (18:2)	1.02823	1.33736			2'-deoxyinosine	1.07535	0.750403			(R)-3-hydroxybutyrylcarnitine	1.08831	1.29365			glycosyl ceramide (d16:1/24:1, d18:1/22:1)*	1.10525	0.710031
1-stearoyl-2-docosahexaenoyl-glycosyl-GPE (18:0/22:6)	1.02668	1.07507			biliverdin	1.07421	0.976981			palmitoleoyl-oleoyl-glycerol (16:1/18:1) [2]*	1.08764	0.696197			N-acetylmethionine sulfoxide	1.10522	0.693961
tricosanoyl sphingomyelin (d18:1/23:0)*	1.02589	1.35166			nonadecanoate (19:0)	1.07407	1.08317			oleoyl-oleoyl-glycerol (18:1/18:1) [2]*	1.08663	0.60055			retinal	1.1027	0.740978
oleoylcholine	1.02502	1.27162			palmitoyl sphingomyelin (d18:1/16:0)	1.07218	0.868298			1-stearoyl-2-arachidonoyl-GPS (18:0/20:4)	1.08614	1.01242			19,20-DiHDPA	1.09918	1.08152
xanthine	1.02502	1.19318			gamma-aminobutyrate (GABA)	1.07202	0.657266			glycerol 3-phosphate	1.08457	1.02553			stearoylcholine*	1.09875	0.994316
N-palmitoyl-sphingadienine (d18:2/16:0)*	1.02372	0.778616			diacylglycerol (16:1/18:2 [2], 16:0/18:3 [1])*	1.07182	1.215			1-oleoyl-GPI (18:1)	1.08427	1.13163			1-lignoceroyl-GPC (24:0)	1.09838	0.875177
dodecadienoate (12:2)*	1.02137	1.03479			imidazole propionate	1.07168	0.570104			deoxycarnitine	1.08388	0.548219			glycosyl-N-behenoyl-sphingosine (d18:1/22:0)*	1.09824	0.511681
serotonin	1.01846	1.08923			valylglycine	1.06896	0.693456			adipoylcarnitine (C6-DC)	1.08133	1.32673			1-dihomo-linoleoylglycerol (20:2)	1.09732	1.17092
4-ethylcatechol sulfate	1.01557	0.967379			glycerophosphoserine*	1.0658	0.67683			sphingomyelin (d18:1/18:1, d18:2/18:0)	1.08091	1.10796			tauroursodeoxycholate	1.09714	1.15542
1-dihomo-linolenylglycerol (20:3)	1.01437	1.31376			palmitoyl-arachidonoyl-glycerol (16:0/20:4) [2]*	1.06241	0.905049			ribose	1.08063	1.31363			hypoxanthine	1.09662	0.948908
1-palmitoyl-2-oleoyl-GPE (16:0/18:1)	1.01367	0.78845			leucylglycine	1.06196	1.41578			N2-acetyllysine	1.07949	1.13714			gamma-glutamylvaline	1.0962	0.549227
fructosyllysine	1.01241	1.07855			argininate*	1.06159	0.789691			taurocyamine	1.0788	1.17923			xanthosine	1.09581	0.63762
1-carboxyethylphenylalanine	1.01166	1.29198			1-arachidonoyl-GPC* (20:4)*	1.06142	0.722969			N-arachidoyl-sphingosine (d18:1/20:0)*	1.07142	1.15691			betaine	1.0958	1.03127
taurohyodeoxycholic acid	1.01151	1.40294			palmitoyl-arachidonoyl-glycerol (16:0/20:4) [1]*	1.06049	0.67793			1-linoleoyl-GPS (18:2)*	1.07128	0.896267			picolinate	1.09525	0.951687
2'-deoxyadenosine 3'-monophosphate	1.01136	0.751943			sphingomyelin (d18:0/20:0, d16:0/22:0)*	1.05866	1.19358			diacylglycerol (14:0/18:1, 16:0/16:1) [2]*	1.07105	1.02785			palmitoyl-docosahexaenoyl-glycerol (16:0/22:6) [1]*	1.0924	0.65809
tyrosylglycine	1.01034	0.9262			glycylisoleucine	1.05634	1.26537			bilirubin	1.06894	0.929457			maltohexaose	1.09054	0.584482
indolepropionate	1.01001	1.26104			1-methylnicotinamide	1.05264	1.26301			kojibiose	1.06811	0.907554			S-methylglutathione	1.09026	0.834184
picolinate	1.00994	1.09951			dimethylglycine	1.05242	0.527067			octadecenedioate (C18:1-DC)*	1.06793	0.452042			3-hydroxyhexanoate	1.09018	1.18255
behenoyl sphingomyelin (d18:1/22:0)*	1.00973	0.911811			N-acetyltaurine	1.04789	0.751871			methionine sulfoxide	1.06779	0.617762			sedoheptulose	1.08907	1.1857
hyocholate	1.00967	1.25845			3-hydroxy-3-methylglutarate	1.0467	1.18909			histidine betaine (hercynine)*	1.06626	1.02454			1-(1-enyl-palmitoyl)-2-arachidonoyl-GPE (P-16:0/20:4)*	1.08892	1.03687
phenol sulfate	1.00866	1.43664			1-methylhistamine	1.04476	0.808386			hexadecasphingosine (d16:1)*	1.06574	1.28059			1-stearoyl-2-arachidonoyl-GPE (18:0/20:4)	1.08873	0.858043
eicosapentaenoate (EPA; 20:5n3)	1.00774	1.22721			glycocholenate sulfate*	1.0444	1.29858			UDP-glucose	1.06244	1.03855			3-phosphoglycerate	1.08651	0.710683
pyridoxamine phosphate	1.00627	0.791244			1-stearoyl-2-docosahexaenoyl-GPE (18:0/22:6)*	1.04389	0.923522			2-methylcitrate/homocitrate	1.06151	0.986679			biliverdin	1.08476	0.78511
linolenate (18:3n3 or 3n6)	1.00261	1.25474			1-stearoyl-GPG (18:0)	1.04265	0.727274			creatinine	1.06106	1.48334			palmitoylcholine	1.08403	1.07465
CoA-glutathione*	1.00183	1.05505			alpha-muricholate	1.04024	1.43402			tetradecanedioate (C14)	1.06101	1.19081			lysine	1.08385	0.782256
isoleucylglycine	1.00167	0.988596			linoleoylcholine*	1.03984	0.943774			glutaroylcarnitine (C5)	1.05894	1.44377			saccharopine	1.08029	0.917544
laurate (12:0)	1.00122	1.38329			6-beta-hydroxylithocholate	1.03792	1.55694			1-palmitoyl-2-linoleoyl-GPI (16:0/18:2)	1.05537	1.00603			sphingomyelin (d18:1/22:2, d18:2/22:1, d16:1/24:2)*	1.07968	0.847795
2'-deoxyadenosine 5'-monophosphate	1.00025	0.822902			azelate (nonanedioate; C9)	1.03681	1.44869			gamma-glutamylglutamate	1.05503	1.056			glycerophosphoethanolamine	1.07855	0.669635
imidazole lactate	0.996082	0.787334			cholate sulfate	1.03448	1.27192			homocysteine	1.05489	1.00431			sphingomyelin (d18:0/18:0, d19:0/17:0)*	1.07755	0.885025
fructose 6-phosphate	0.992605	1.15			galactonate	1.03418	0.737513			stearoylcarnitine (C18)	1.05359	1.16546			linoleoylcarnitine (C18:2)*	1.07693	1.08838
1-carboxyethylleucine	0.992457	1.33846			linoleoylcarnitine (C18:2)*	1.03311	0.970689			glucuronate	1.05297	0.946973			guanosine 3'-monophosphate (3'-GMP)	1.07586	0.741459
glycosyl-N-behenoyl-sphingosine (d18:1/22:0)*	0.991228	0.739482			1-palmitoyl-2-dihomo-linolenoyl-GPC (16:0/20:3n3 or 6)*	1.03221	1.24053			valine	1.05144	1.12651			glutaroylcarnitine (C5)	1.07542	0.918057
1-myristoyl-2-arachidonoyl-GPC (14:0/20:4)*	0.990503	1.31869			1-palmitoyl-2-oleoyl-GPG (16:0/18:1)	1.03114	0.664917			enterolactone	1.05061	1.13629			adenylosuccinate	1.07458	0.816295
N-acetylmethionine	0.989436	0.962855			nicotinamide riboside	1.03034	1.01279			orotidine	1.04909	1.33462			Isobar: hexose diphosphates	1.07395	0.624109
1-methylhistamine	0.986982	1.38372			mannose 6-phosphate	1.02997	1.15685			1-palmitoyl-2-linoleoyl-GPG (16:0/18:2)	1.04754	1.06456			sphingomyelin (d18:1/25:0, d19:0/24:1, d20:1/23:0, d19:1/24:0)*	1.07379	0.713381
glycylisoleucine	0.985992	0.809279			2-hydroxyadipate	1.02856	1.18112			1-(1-enyl-stearoyl)-2-linoleoyl-GPE (P-18:0/18:2)*	1.04633	0.749868			gamma-glutamylcysteine	1.07316	0.727105
N-acetylneuraminate	0.985277	1.14837			taurochenodeoxycholate	1.02794	1.56739			N6-carbamoylthreonyladenosine	1.04622	0.921721			arachidonoylcholine	1.07294	0.917414
oleoyl-arachidonoyl-glycerol (18:1/20:4) [1]*	0.985219	1.22096			S-methylmethionine	1.02391	0.811148			thymine	1.04578	0.831376			2'-deoxyinosine	1.07247	0.986862
2-myristoylglycerol (14:0)	0.984587	1.07694			anserine	1.02263	1.06706			4-hydroxy-nonenal-glutathione	1.04296	0.412044			1-carboxyethylleucine	1.06939	0.824044
2-palmitoylglycerol (16:0)	0.983876	1.19492			cholate	1.02251	1.2555			palmitoyl-palmitoyl-glycerol (16:0/16:0) [2]*	1.04253	0.92694			pyridoxamine	1.06928	0.757755
lignoceroyl sphingomyelin (d18:1/24:0)	0.981757	0.964976			methylsuccinate	1.02183	1.09224			glycerophosphoserine*	1.04204	1.0317			uridine 3'-monophosphate (3'-UMP)	1.06907	0.779533
tauroursodeoxycholate	0.981503	1.10336			12-HHTrE	1.02118	0.65195			cytidine	1.04176	0.870689			3-methylhistidine	1.06637	1.08043
2-palmitoleoylglycerol (16:1)*	0.98149	1.40545			erythronate*	1.02041	0.836522			2-palmitoylglycerol (16:0)	1.04165	0.581913			palmitoloelycholine	1.06581	0.939224
taurohyocholate*	0.981019	1.2726			folate	1.0203	1.48094			retinol (Vitamin A)	1.03897	0.892199			glycylvaline	1.0656	0.776043
N-acetylisoleucine	0.980382	1.29396			propionylcarnitine (C3)	1.01976	0.835336			NAD+	1.03749	0.952267			sphingomyelin (d18:2/21:0, d16:2/23:0)*	1.06549	0.805262
nicotinamide riboside	0.979609	1.2742			N-erucoyl-sphingosine (d18:1/22:1)*	1.01897	1.53494			maltopentaose	1.03436	1.26622			1-(1-enyl-stearoyl)-2-oleoyl-GPE (P-18:0/18:1)	1.06467	0.680729
C-glycosyltryptophan	0.97928	1.11341			1-stearoyl-2-oleoyl-GPE (18:0/18:1)	1.01772	0.841177			sphingomyelin (d18:2/21:0, d16:2/23:0)*	1.03359	0.516778			CoA	1.06399	0.66895
1-stearoyl-GPE (18:0)	0.97904	1.2906			1-linoleoyl-GPG (18:2)*	1.01709	0.851884			guanosine	1.03015	1.20556			N-acetylglucosamine 6-phosphate	1.06358	0.66973
N-stearoyl-sphingosine (d18:1/18:0)*	0.976328	0.866425			3-indoxyl sulfate	1.01562	1.36127			adrenate (22:4n6)	1.02942	0.945417			phenylalanine	1.06293	0.817955
glycosyl-N-nervonoyl-sphingosine (d18:1/24:1)*	0.974422	1.29879			mannitol/sorbitol	1.01325	1.20168			N6-methyllysine	1.02899	0.925688			N6,N6-dimethyllysine	1.06255	0.786698
1-oleoyl-2-linoleoyl-GPC (18:1/18:2)*	0.972793	1.12195			lignoceroyl sphingomyelin (d18:1/24:0)	1.01212	0.736342			N-palmitoyl-sphinganine (d18:0/16:0)	1.02771	1.27269			1-palmitoyl-GPE (16:0)	1.06171	0.584644
oleate/vaccenate (18:1)	0.972333	1.02967			palmitoleoyl-linoleoyl-glycerol (16:1/18:2) [1]*	1.01179	1.46145			N6-acetyllysine	1.02768	0.938424			1-oleoyl-GPC (18:1)	1.05863	0.630921
ursodeoxycholate	0.972252	0.883751			gamma-tocopherol/beta-tocopherol	1.01167	1.37102			1-arachidonoyl-GPI* (20:4)*	1.0252	0.74469			(16 or 17)-methylstearate (a19:0 or i19:0)	1.05816	0.937466
1-carboxyethylvaline	0.971119	1.05128			stearoyl sphingomyelin (d18:1/18:0)	1.00959	0.602955			1-oleoyl-GPC (18:1)	1.02435	1.21542			5'- GMP	1.05814	0.64255
tauro-beta-muricholate	0.970657	1.33909			stearoyl-linoleoyl-glycerol (18:0/18:2) [2]*	1.00634	0.593672			erythritol	1.02004	1.09499			3-(4-hydroxyphenyl)lactate (HPLA)	1.05708	0.99818
ethylmalonate	0.970118	1.31252			C-glycosyltryptophan	1.00512	0.934812			3'-dephosphocoenzyme A	1.019	0.964836			tiglyl carnitine (C5)	1.05614	1.08123
glycerophosphorylcholine (GPC)	0.967456	1.15198			oleoyl-oleoyl-glycerol (18:1/18:1) [1]*	1.00494	1.50173			pyridoxamine	1.01869	1.11966			S-adenosylmethionine (SAM)	1.05564	0.652828
1-oleoyl-GPC (18:1)	0.965765	0.839117			diacylglycerol (12:0/18:1, 14:0/16:1, 16:0/14:1) [2]*	1.00407	0.669987			beta-guanidinopropanoate	1.01703	1.22277			urate	1.05549	0.96163
palmitoyl-arachidonoyl-glycerol (16:0/20:4) [1]*	0.964951	0.540616			(3'-5')-adenylyluridine	1.0033	1.67915			gamma-glutamylglycine	1.01671	1.11117			2'-deoxyguanosine	1.05258	0.725354
N-acetylasparagine	0.964143	1.12841			ribulonate/xylulonate/lyxonate*	1.00204	0.678712			cytosine	1.01657	1.33467			serine	1.05202	0.791571
valylglycine	0.962764	0.824705			glycine conjugate of C10H14O2 (1)*	0.998803	1.46064			isoleucine	1.01654	1.37887			4-hydroxy-nonenal-glutathione	1.05162	0.746866
kojibiose	0.962026	1.1562			1-linoleoyl-2-arachidonoyl-GPC (18:2/20:4n6)*	0.998643	0.674574			(14 or 15)-methylpalmitate (a17:0 or i17:0)	1.01491	0.679827			tauro-beta-muricholate	1.05133	1.23692
UDP-glucose	0.961626	1.15921			1-stearoyl-GPS (18:0)*	0.995312	0.507216			phenol sulfate	1.01229	1.362			1-stearoyl-2-oleoyl-GPS (18:0/18:1)	1.05068	0.858816
arachidoylcarnitine (C20)*	0.960851	1.28325			arabitol/xylitol	0.995264	0.854974			glycerate	1.01043	1.03963			1-palmitoyl-GPG (16:0)*	1.05046	0.917373
sphingadienine	0.960335	1.068			pyruvate	0.99418	1.21782			pyroglutamine*	1.01043	0.993953			maltose	1.04989	0.968314
pantothenate (Vitamin B5)	0.959823	0.984126			taurocholate	0.993506	1.13048			6-beta-hydroxylithocholate	1.01005	1.04006			N-acetylglycine	1.04971	0.87503
CoA	0.957565	0.584992			glutamate	0.992056	0.935522			glycerophosphoinositol*	1.00879	0.97046			guanosine	1.04829	0.713135
3-phosphoglycerate	0.956214	0.689546			N-monomethylarginine	0.991829	1.16478			N-acetylglycine	1.00851	1.23359			gamma-glutamylglycine	1.046	0.579006
oleoyl-oleoyl-glycerol (18:1/18:1) [1]*	0.955795	0.993347			1-palmitoyl-2-linoleoyl-GPC (16:0/18:2)	0.991527	1.0283			trigonelline (N'-methylnicotinate)	1.00772	0.733273			N-erucoyl-sphingosine (d18:1/22:1)*	1.04533	0.592491
docosatrienoate (22:3n6)*	0.954796	0.921237			tricosanoyl sphingomyelin (d18:1/23:0)*	0.989957	0.671781			isoleucylglycine	1.0072	0.893423			tyrosine	1.04429	0.721435
1-dihomo-linoleoylglycerol (20:2)	0.954724	1.11837			maltopentaose	0.989662	1.50854			phosphocholine	1.00375	1.04061			2'-O-methyluridine	1.04384	0.792936
1-palmitoyl-2-gamma-linolenoyl-GPC (16:0/18:3n6)*	0.954369	0.6237			1-palmitoyl-GPG (16:0)*	0.98887	0.846388			2'-deoxyadenosine 3'-monophosphate	1.00323	0.952657			phenylalanylalanine	1.04369	0.975583
sphingomyelin (d18:1/22:2, d18:2/22:1, d16:1/24:2)*	0.954163	0.75859			1-linoleoyl-GPI* (18:2)*	0.987877	0.869459			1-linoleoyl-2-arachidonoyl-GPC (18:2/20:4n6)*	1.00117	0.682431			methyl glucopyranoside (alpha + beta)	1.04265	0.806663
2-palmitoyl-GPC* (16:0)*	0.954131	1.37485			1,2-dipalmitoyl-GPC (16:0/16:0)	0.982992	0.893817			oxalate (ethanedioate)	1.00068	0.738934			1-oleoyl-2-linoleoyl-GPE (18:1/18:2)*	1.04225	0.890472
methylphosphate	0.953982	0.978162			palmitoyl-oleoyl-glycerol (16:0/18:1) [2]*	0.979204	1.01378			indole-3-carboxylate	0.999369	1.2519			methylmalonate (MMA)	1.04178	0.905114
2-arachidonoylglycerol (20:4)	0.952746	1.33309			cytidine diphosphate	0.97914	1.35814			ethyl alpha-glucopyranoside	0.998669	1.2163			N-acetylneuraminate	1.04068	0.555038
1,2-dilinoleoyl-GPE (18:2/18:2)*	0.950748	1.10576			pantothenate (Vitamin B5)	0.977721	1.10983			3'-AMP	0.998456	1.15703			fructose	1.03966	0.921669
sphingomyelin (d18:1/21:0, d17:1/22:0, d16:1/23:0)*	0.950618	0.88261			dihydroxyacetone phosphate (DHAP)	0.976731	1.24257			sphingomyelin (d18:1/21:0, d17:1/22:0, d16:1/23:0)*	0.998001	0.8695			kojibiose	1.03959	0.899551
serine	0.94875	1.07728			N1-Methyl-4-pyridone-3-carboxamide	0.976039	0.878799			3-hydroxybutyrate (BHBA)	0.996712	1.5609			2'-deoxyadenosine 3'-monophosphate	1.038	0.651972
leucine	0.948314	0.712596			myo-inositol	0.974964	0.843094			2-aminophenol sulfate	0.995864	0.65968			N-acetylglucosaminylasparagine	1.03757	0.502213
2,3-dihydroxyisovalerate	0.94826	1.18518			phosphate	0.974158	1.11187			1-stearoyl-GPI (18:0)	0.99231	0.717487			histidine betaine (hercynine)*	1.03682	0.90591
1-docosahexaenoylglycerol (22:6)	0.947957	1.26966			diacylglycerol (14:0/18:1, 16:0/16:1) [2]*	0.972058	0.930115			cystathionine	0.991217	1.02412			orotidine	1.03363	0.772195
sphingomyelin (d18:1/22:1, d18:2/22:0, d16:1/24:1)*	0.946906	0.974544			1,5-anhydroglucitol (1,5-AG)	0.971025	0.821859			4-hydroxynonenal	0.990621	1.05356			1-linoleoyl-GPG (18:2)*	1.03277	0.96317
adenosine 5'-diphosphoribose (ADP-ribose)	0.94666	1.56678			glycerol 3-phosphate	0.971014	1.35075			N-acetylglucosamine/N-acetylgalactosamine	0.990383	0.79504			palmitoyl dihydrosphingomyelin (d18:0/16:0)*	1.03184	1.11728
behenoyl dihydrosphingomyelin (d18:0/22:0)*	0.943937	1.27177			dehydroascorbate	0.967362	0.778539			UMP	0.98979	1.09262			N-stearoyl-sphingosine (d18:1/18:0)*	1.03078	0.409293
isovalerylcarnitine (C5)	0.943864	1.30111			5-oxoproline	0.966164	1.02275			sphingomyelin (d18:2/23:1)*	0.989747	1.1146			ribulonate/xylulonate/lyxonate*	1.02974	0.935357
campesterol	0.943687	1.03249			palmitoleoyl-palmitoleoyl-glycerol (16:1/16:1) [2]*	0.966008	0.948497			1-oleoyl-GPE (18:1)	0.988595	0.626855			aspartate	1.02761	0.967806
tyrosine	0.9427	0.862834			1-(1-enyl-palmitoyl)-2-linoleoyl-GPE (P-16:0/18:2)*	0.96548	0.605586			1-docosahexaenoylglycerol (22:6)	0.988048	0.772462			sphingomyelin (d18:1/22:1, d18:2/22:0, d16:1/24:1)*	1.02688	1.06329
taurocyamine	0.942599	1.3063			beta-guanidinopropanoate	0.96451	1.12336			gamma-tocopherol/beta-tocopherol	0.986351	1.06591			nicotinamide	1.02202	1.42364
palmitoyl ethanolamide	0.941711	1.50166			ornithine	0.963154	0.689945			galactonate	0.985139	0.872544			taurocyamine	1.02152	0.944789
5'- GMP	0.94144	0.864144			UDP-glucose	0.962842	1.06892			oleoylcholine	0.984672	0.850574			phosphopantetheine	1.02033	1.32834
(N(1) + N(8))-acetylspermidine	0.940724	1.0057			palmitoyl-oleoyl-glycerol (16:0/18:1) [1]*	0.962712	1.36626			1-ribosyl-imidazoleacetate*	0.984061	0.695806			N-acetylcitrulline	1.01649	0.856722
beta-guanidinopropanoate	0.940594	1.13056			2-oxindole-3-acetate	0.961254	1.47701			N-acetylcitrulline	0.983476	0.577016			1-stearoyl-2-arachidonoyl-GPC (18:0/20:4)	1.01608	1.13642
saccharopine	0.939045	1.2936			4-hydroxyhippurate	0.961112	1.58692			S-methylglutathione	0.982408	0.876468			16-hydroxypalmitate	1.01591	0.791473
1-linoleoyl-2-arachidonoyl-GPE (18:2/20:4)*	0.937797	1.02661			sphingomyelin (d18:1/24:1, d18:2/24:0)*	0.959168	0.628535			allantoin	0.981907	1.07749			nisinate (24:6n3)	1.01356	0.933953
oxalate (ethanedioate)	0.937093	0.843735			taurodeoxycholate	0.958583	1.07229			docosapentaenoate (DPA; 22:5n3)	0.97922	0.877486			7-hydroxycholesterol (alpha or beta)	1.01223	0.681915
valylleucine	0.934628	0.915672			2-aminoadipate	0.957993	1.02567			sphingomyelin (d18:2/23:0, d18:1/23:1, d17:1/24:1)*	0.979186	0.705223			1-palmitoyl-2-docosahexaenoyl-GPE (16:0/22:6)*	1.0073	1.05872
sphingomyelin (d18:0/18:0, d19:0/17:0)*	0.933803	0.682969			p-cresol glucuronide*	0.957862	1.41172			imidazole propionate	0.975588	0.863747			sedoheptulose-7-phosphate	1.00576	0.94654
N6-methyllysine	0.933008	0.967226			1-palmitoyl-2-stearoyl-GPE (16:0/18:0)*	0.957706	1.33776			ADP	0.974888	0.738904			oleoyl-arachidonoyl-glycerol (18:1/20:4) [1]*	1.00539	1.21341
linoleoyl-arachidonoyl-glycerol (18:2/20:4) [1]*	0.932786	1.50687			2-phosphoglycerate	0.957082	0.703527			palmitoleoyl-palmitoleoyl-glycerol (16:1/16:1) [2]*	0.974284	0.989266			phenol glucuronide	1.00397	0.476507
linoleoylcarnitine (C18:2)*	0.930719	1.07534			pimeloylcarnitine/3-methyladipoylcarnitine (C7-DC)	0.954909	0.639713			N-acetyl-glucosamine 1-phosphate	0.97353	1.32196			3'-dephosphocoenzyme A	1.00362	0.587855
4-hydroxy-nonenal-glutathione	0.929135	0.912698			methylphosphate	0.954139	1.12424			3-hydroxypyridine sulfate	0.972938	1.29941			phenylalanylglycine	1.00129	1.12969
3-hydroxypyridine sulfate	0.928961	0.746829			pyridoxal	0.953174	0.849916			2-docosahexaenoylglycerol (22:6)*	0.971523	0.876104			1-stearoyl-2-arachidonoyl-GPS (18:0/20:4)	1.00013	0.97952
hexadecadienoate (16:2n6)	0.926644	1.05941			carotene diol (1)	0.951789	0.953054			N-acetylthreonine	0.971462	1.17611			cholate sulfate	0.999176	1.30635
urate	0.926057	1.24759			1-stearoyl-GPC (18:0)	0.949913	0.83454			uric acid ribonucleoside*	0.970944	0.91173			folate	0.998783	0.499968
2-ketogulonate	0.924542	0.920725			1-(1-enyl-palmitoyl)-2-oleoyl-GPE (P-16:0/18:1)*	0.948728	0.770215			oleoyl ethanolamide	0.970845	1.16891			3-aminoisobutyrate	0.998688	0.760276
lignoceroylcarnitine (C24)*	0.924484	0.971973			behenoyl dihydrosphingomyelin (d18:0/22:0)*	0.947549	0.941124			1-stearoyl-2-linoleoyl-GPI (18:0/18:2)	0.970587	1.28325			taurohyocholate*	0.997218	1.33226
adipoylcarnitine (C6-DC)	0.923858	1.13664			ribose	0.947396	1.5662			pyridoxate	0.968591	0.787676			gamma-glutamylglutamine	0.99446	0.588951
3-hydroxydecanoate	0.923779	0.804559			N-methylproline	0.946336	0.481006			N-formylmethionine	0.965014	0.909374			glycocholenate sulfate*	0.993403	1.16916
UDP-galactose	0.923371	1.33504			4-hydroxyphenylpyruvate	0.945501	1.06404			(3'-5')-uridylylcytidine*	0.964548	0.749123			1-linoleoyl-GPE (18:2)*	0.992652	0.753651
docosatrienoate (22:3n3)	0.920282	1.27473			hexadecanedioate (C16)	0.945482	1.1745			1-palmitoyl-2-stearoyl-GPE (16:0/18:0)*	0.962834	1.24113			lactosyl-N-behenoyl-sphingosine (d18:1/22:0)*	0.992528	0.765961
N-monomethylarginine	0.920194	1.27793			2'-deoxyadenosine 5'-monophosphate	0.944007	0.680523			tetradecadienoate (14:2)*	0.960849	1.41037			1-stearoyl-2-arachidonoyl-GPI (18:0/20:4)	0.986324	1.19166
sphingomyelin (d18:1/25:0, d19:0/24:1, d20:1/23:0, d19:1/24:0)*	0.919664	1.65247			sphingomyelin (d18:2/23:0, d18:1/23:1, d17:1/24:1)*	0.941391	0.730003			3'-dephospho-CoA-glutathione*	0.960253	1.62321			tricarballylate	0.984527	1.20825
(3'-5')-adenylyluridine	0.918578	1.14053			N,N-dimethylalanine	0.940859	1.39248			hypotaurine	0.958978	1.16838			acetylphosphate	0.983978	0.577608
3-methylcytidine	0.918365	0.518659			biopterin	0.940167	1.25661			ergothioneine	0.95882	1.10309			1-palmitoyl-2-arachidonoyl-GPI (16:0/20:4)*	0.983886	0.852409
dihomolinolenate (20:3n3 or 3n6)	0.917929	0.920355			3-hydroxylaurate	0.939689	1.07805			1-palmitoyl-GPG (16:0)*	0.958363	0.692059			1-palmitoyl-2-oleoyl-GPE (16:0/18:1)	0.983614	0.875856
1-palmitoyl-2-linoleoyl-GPI (16:0/18:2)	0.917611	1.07175			adenylosuccinate	0.936829	0.784373			linoleoylcholine*	0.957927	1.40876			1-palmitoyl-2-arachidonoyl-GPE (16:0/20:4)*	0.982572	1.22985
cholate sulfate	0.917384	1.16953			palmitoleoyl-oleoyl-glycerol (16:1/18:1) [2]*	0.936419	1.17841			1-palmitoyl-2-oleoyl-GPE (16:0/18:1)	0.955628	1.19273			taurocholate	0.982513	1.0057
phosphopantetheine	0.916806	0.88848			docosatrienoate (22:3n6)*	0.93496	0.959534			2-hydroxyphenylacetate	0.955412	1.23975			linoleoyl ethanolamide	0.981536	0.553768
maltotetraose	0.916748	0.597562			6-oxolithocholate	0.934368	1.42474			1-stearoyl-GPS (18:0)*	0.954739	1.12292			5-methylthioadenosine (MTA)	0.980802	0.708882
sphingosine	0.916008	1.15749			2,3-diphosphoglycerate	0.933465	1.27941			pyridoxal phosphate	0.954509	0.942227			N-acetylhistidine	0.979121	0.80678
S-(3-hydroxypropyl)mercapturic acid (HPMA)	0.915465	1.03564			taurochenodeoxycholic acid 7-sulfate	0.933115	1.76011			thiamin monophosphate	0.954369	0.924225			N-linoleoyltaurine*	0.978546	1.12894
1-(1-enyl-stearoyl)-2-arachidonoyl-GPE (P-18:0/20:4)*	0.915081	0.82878			erythritol	0.930798	1.00193			dodecadienoate (12:2)*	0.953238	1.05081			docosadienoate (22:2n6)	0.977672	0.655495
palmitate (16:0)	0.914677	0.957531			adipate	0.929514	1.16272			1-stearoyl-2-arachidonoyl-GPC (18:0/20:4)	0.952702	1.57593			3-indoxyl sulfate	0.976341	1.25541
N-acetylmethionine sulfoxide	0.911115	0.542994			1-linoleoyl-2-linolenoyl-GPC (18:2/18:3)*	0.928093	0.721466			hyodeoxycholate	0.952269	1.1223			2-aminoheptanoate	0.97411	1.27538
1-stearoyl-GPS (18:0)*	0.911095	0.835051			palmitoyl-docosahexaenoyl-glycerol (16:0/22:6) [2]*	0.927436	0.821763			1-(1-enyl-palmitoyl)-2-oleoyl-GPE (P-16:0/18:1)*	0.951486	1.03166			N-methylproline	0.972431	1.04139
glucuronate	0.909672	0.423119			sphingomyelin (d18:1/17:0, d17:1/18:0, d19:1/16:0)	0.926213	0.584584			AMP	0.95145	1.26028			kynurenine	0.971869	0.716982
stearate (18:0)	0.908475	1.17467			sphingomyelin (d18:2/21:0, d16:2/23:0)*	0.925933	0.804798			arachidoylcarnitine (C20)*	0.951027	1.23239			pyridoxal phosphate	0.971455	0.78516
5-methyl-2'-deoxycytidine	0.907476	0.733819			1-ribosyl-imidazoleacetate*	0.925576	1.10158			gulonate*	0.950337	0.873816			leucine	0.971265	0.79311
N-methyl-GABA	0.906976	0.940117			1-stearoyl-2-oleoyl-GPC (18:0/18:1)	0.92415	0.707742			spermidine	0.94979	0.89677			4-hydroxyhippurate	0.971217	1.46982
5-(galactosylhydroxy)-L-lysine	0.905117	1.07207			S-adenosylhomocysteine (SAH)	0.922067	1.32122			linoleate (18:2n6)	0.949618	0.922747			sphinganine	0.970347	0.568928
imidazole propionate	0.903555	1.23815			equol sulfate	0.921898	0.970097			arachidonoylcarnitine (C20:4)	0.945522	1.0135			1-(1-enyl-palmitoyl)-2-oleoyl-GPE (P-16:0/18:1)*	0.970304	0.894229
ribose	0.899911	0.88976			1-methylhistidine	0.921546	1.04119			1-heptadecenoylglycerol (17:1)*	0.943932	0.618043			5,6-dihydrouridine	0.969698	0.904859
3,4-dihydroxybutyrate	0.898981	1.11748			3-methylcytidine	0.921197	1.04578			ursodeoxycholate	0.943931	0.749759			N-acetylleucine	0.968106	0.891403
dihydrobiopterin	0.898923	1.01756			indoleacetate	0.920579	0.991372			3-hydroxysuberate	0.940932	0.875584			3-hydroxyoctanoate	0.96762	1.21213
linoleoyl-linolenoyl-glycerol (18:2/18:3) [2]*	0.896658	1.3148			xanthine	0.919513	0.802192			S-lactoylglutathione	0.940419	1.02741			pseudouridine	0.965303	0.642587
succinylcarnitine (C4)	0.896334	0.776387			19,20-DiHDPA	0.918658	1.10982			sucrose	0.940389	1.47643			mannonate*	0.964048	0.646051
1-stearoyl-2-oleoyl-GPS (18:0/18:1)	0.896089	1.28954			sphingomyelin (d18:1/21:0, d17:1/22:0, d16:1/23:0)*	0.918431	0.952645			uridine	0.937939	0.888847			mannose	0.963689	0.979283
tiglyl carnitine (C5)	0.895417	1.25514			pimelate (C7-DC)	0.917531	1.27969			diacylglycerol (16:1/18:2 [2], 16:0/18:3 [1])*	0.937467	0.372307			linoleoyl-docosahexaenoyl-glycerol (18:2/22:6) [2]*	0.963686	1.25014
2-aminophenol sulfate	0.895092	0.782277			ursodeoxycholate	0.915828	1.13751			stearoyl sphingomyelin (d18:1/18:0)	0.937021	0.499491			nervonoylcarnitine (C24:1)*	0.963399	0.985867
10-nonadecenoate (19:1n9)	0.893848	0.997435			N-acetylputrescine	0.915563	1.1022			1-arachidonoyl-GPE (20:4n6)*	0.935523	0.985436			guanidinoacetate	0.959775	0.462711
oleoyl ethanolamide	0.893016	1.323			chenodeoxycholate	0.913655	1.39209			argininate*	0.934873	0.929302			3,4-dihydroxybutyrate	0.958786	1.00751
2-heptadecenoylglycerol (17:1)*	0.892681	0.876481			choline	0.913134	0.864903			(S)-3-hydroxybutyrylcarnitine	0.931516	0.796128			ethyl alpha-glucopyranoside	0.956179	1.29287
hypotaurine	0.89243	0.964505			1-palmitoyl-2-linoleoyl-GPI (16:0/18:2)	0.912703	1.36637			chenodeoxycholate	0.929225	0.895454			isovalerylcarnitine (C5)	0.954085	0.818621
orotate	0.892326	1.32698			2-hydroxyglutarate	0.912645	0.666894			1-palmitoyl-2-dihomo-linolenoyl-GPC (16:0/20:3n3 or 6)*	0.927708	1.52292			guanosine 2'-monophosphate (2'-GMP)*	0.953369	0.836585
malonylcarnitine	0.89013	0.478832			cysteine-glutathione disulfide	0.911266	0.615058			N-acetylmethionine sulfoxide	0.92494	0.551646			1,2-dilinoleoyl-GPC (18:2/18:2)	0.953287	0.863831
19,20-DiHDPA	0.889636	0.973248			histidylalanine	0.91055	0.797647			N-acetylleucine	0.924801	0.836287			linoleoyl-linoleoyl-glycerol (18:2/18:2) [1]*	0.952927	1.43565
sucrose	0.884836	0.5528			UMP	0.910388	1.01496			tiglyl carnitine (C5)	0.924302	1.40124			7,8-dihydrofolate	0.952686	1.22769
uric acid ribonucleoside*	0.883985	0.831888			p-cresol sulfate	0.908684	1.45426			15-HETE	0.922864	0.858242			1-(1-enyl-stearoyl)-GPE (P-18:0)*	0.951795	0.961441
erythronate*	0.883915	0.418176			S-methylglutathione	0.907394	1.00841			1-stearoyl-2-arachidonoyl-GPI (18:0/20:4)	0.922606	0.803889			sphingomyelin (d18:1/17:0, d17:1/18:0, d19:1/16:0)	0.950889	1.10612
docosahexaenoate (DHA; 22:6n3)	0.8827	1.15848			dihydrobiopterin	0.905372	0.777074			1-palmitoyl-2-docosahexaenoyl-GPC (16:0/22:6)	0.92247	1.31629			threonine	0.95085	0.786735
3-ureidopropionate	0.882298	1.07807			N6-carbamoylthreonyladenosine	0.904947	0.948104			linoleoyl-linoleoyl-glycerol (18:2/18:2) [2]*	0.922252	1.47875			stachydrine	0.950071	0.838294
2-hydroxydecanoate	0.879066	1.19334			adenosine 3',5'-diphosphate	0.903743	1.0553			gamma-glutamylglutamine	0.921302	1.29724			inosine	0.949744	0.95028
stearoyl-docosahexaenoyl-glycerol (18:0/22:6) [2]*	0.878994	0.843436			corticosterone	0.903132	1.11774			isovalerylglycine	0.920183	1.14687			benzoate	0.948439	1.33601
3'-dephospho-CoA-glutathione*	0.876855	0.978414			1-(1-enyl-stearoyl)-2-linoleoyl-GPE (P-18:0/18:2)*	0.902218	0.581954			stearoyl-docosahexaenoyl-glycerol (18:0/22:6) [2]*	0.918129	1.27264			ceramide (d18:1/17:0, d17:1/18:0)*	0.948409	0.536483
(16 or 17)-methylstearate (a19:0 or i19:0)	0.876797	1.05756			equol glucuronide	0.901375	1.04102			5-(galactosylhydroxy)-L-lysine	0.91628	0.411899			taurochenodeoxycholate	0.947218	1.33638
gamma-glutamylglutamine	0.876103	1.12948			stearoyl-docosahexaenoyl-glycerol (18:0/22:6) [2]*	0.899108	0.940043			palmitoyl sphingomyelin (d18:1/16:0)	0.91532	0.625562			N6-succinyladenosine	0.946967	1.1008
homocitrulline	0.875842	1.33296			2-palmitoyl-GPC* (16:0)*	0.898355	0.810505			S-adenosylmethionine (SAM)	0.914364	0.805691			1-stearoyl-2-docosahexaenoyl-GPC (18:0/22:6)	0.945021	0.674009
salicylate	0.875134	0.82762			nicotinamide	0.896109	0.738921			2-methylmalonylcarnitine (C4-DC)	0.912855	1.50368			pyridoxal	0.944614	0.955557
methylsuccinate	0.874832	0.89972			thiamin monophosphate	0.894891	0.957537			3-hydroxyhexanoate	0.912438	1.14046			1-stearoyl-2-oleoyl-GPE (18:0/18:1)	0.943044	0.952386
dihomolinoleate (20:2n6)	0.874513	1.11879			proline	0.889653	1.34705			1-linoleoyl-GPI* (18:2)*	0.912136	1.23016			4-methylhexanoylglycine	0.94233	1.47266
3-hydroxy-3-methylglutarate	0.873912	0.825895			serine	0.889541	1.39981			methylmalonate (MMA)	0.911538	0.801523			adipate	0.941041	1.18486
2-methylmalonylcarnitine (C4-DC)	0.873093	1.4841			N6,N6-dimethyllysine	0.888311	0.689613			2-ketogulonate	0.910797	0.317922			azelate (nonanedioate; C9)	0.940702	1.36882
urea	0.872983	0.782185			beta-muricholate	0.887498	0.934309			8-hydroxyoctanoate	0.909797	1.01965			6-beta-hydroxylithocholate	0.939882	1.18684
margarate (17:0)	0.872672	0.993067			3-hydroxypyridine sulfate	0.883665	0.696971			stearate (18:0)	0.907813	0.675075			glycocholate	0.939418	1.01349
N-acetylarginine	0.870872	1.20058			1,2-dilinoleoyl-GPE (18:2/18:2)*	0.883432	0.842165			alpha-muricholate	0.906779	0.807184			1-carboxyethylphenylalanine	0.938513	0.854227
heptadecasphingosine (d17:1)	0.87069	1.1469			N-palmitoyl-sphingosine (d18:1/16:0)	0.882974	1.36977			N-stearoyl-sphingosine (d18:1/18:0)*	0.905309	1.00263			2-methylcitrate/homocitrate	0.937773	0.703435
6-phosphogluconate	0.868523	1.27359			deoxycarnitine	0.882257	0.946827			fructosyllysine	0.905119	0.922515			docosatrienoate (22:3n3)	0.936015	1.06247
histidylalanine	0.868392	0.918212			adenosine-5'-diphosphoglucose	0.882063	0.633251			pimelate (C7-DC)	0.904129	0.701508			mannose 6-phosphate	0.933002	0.88448
taurodeoxycholate	0.868309	1.073			fructose 6-phosphate	0.880226	1.26139			ceramide (d18:1/17:0, d17:1/18:0)*	0.903903	0.85804			1-myristoyl-2-arachidonoyl-GPC (14:0/20:4)*	0.929531	1.29778
adenosine 3',5'-diphosphate	0.86692	0.940506			diacylglycerol (14:0/18:1, 16:0/16:1) [1]*	0.879895	0.875218			glycosyl-N-stearoyl-sphingosine (d18:1/18:0)	0.903595	1.2712			erythronate*	0.927629	1.20212
threonate	0.865438	1.27383			retinol (Vitamin A)	0.878864	1.29651			1-palmitoleoylglycerol (16:1)*	0.902545	0.479047			phytosphingosine	0.927081	0.923654
N-linoleoyltaurine*	0.865415	0.857021			methionine sulfoxide	0.878206	1.04327			ribonate (ribonolactone)	0.895911	1.23308			N-alpha-acetylornithine	0.926405	1.02505
histidine	0.864133	0.795812			oleoylcarnitine (C18)	0.876653	1.27345			deoxycholate	0.894208	1.09479			equol glucuronide	0.92563	0.647758
mannose 6-phosphate	0.863974	1.26069			betaine	0.876394	0.931213			1-oleoyl-2-linoleoyl-GPC (18:1/18:2)*	0.893926	1.09278			1-myristoyl-2-palmitoyl-GPC (14:0/16:0)	0.923892	1.23751
guanosine 2'-monophosphate (2'-GMP)*	0.862854	0.653361			1-linoleoyl-GPE (18:2)*	0.875937	0.950056			diacylglycerol (12:0/18:1, 14:0/16:1, 16:0/14:1) [2]*	0.893579	1.31384			sphingomyelin (d18:1/24:1, d18:2/24:0)*	0.92314	1.02696
1-(1-enyl-stearoyl)-2-linoleoyl-GPE (P-18:0/18:2)*	0.861746	1.12416			taurohyocholate*	0.875936	1.12027			1-oleoylglycerol (18:1)	0.893391	0.681533			palmitoyl ethanolamide	0.920864	0.837837
ceramide (d18:1/14:0, d16:1/16:0)*	0.861671	1.30115			1-palmitoyl-2-arachidonoyl-GPC (16:0/20:4n6)	0.875266	0.58923			oleoyl-linoleoyl-glycerol (18:1/18:2) [1]	0.892205	0.663006			taurodeoxycholate	0.92044	0.587531
1-stearoyl-2-oleoyl-GPC (18:0/18:1)	0.861474	1.03952			1,2-dipalmitoyl-GPE (16:0/16:0)*	0.874684	1.41842			oleoyl-linolenoyl-glycerol (18:1/18:3) [2]*	0.889243	0.651862			3-methyladipate	0.918123	0.726316
glucose 6-phosphate	0.860902	0.611324			N-acetylglutamate	0.874311	0.544187			xanthopterin	0.886472	0.727143			imidazole propionate	0.916853	0.884725
mannonate*	0.860648	0.674956			indolepropionate	0.870377	1.13754			galactose 6-phosphate	0.885404	0.914971			pyridoxamine phosphate	0.916324	1.09331
N-alpha-acetylornithine	0.857734	0.927597			acetylcarnitine (C2)	0.869429	1.47327			2'-O-methyluridine	0.879938	0.719807			CMP	0.916168	1.02681
3-hydroxylaurate	0.857271	1.08438			retinal	0.869401	1.0835			1-dihomo-linoleoylglycerol (20:2)	0.879727	0.598903			3-hydroxy-3-methylglutarate	0.915792	0.96474
1-palmitoyl-2-linoleoyl-GPC (16:0/18:2)	0.856531	0.930438			1-methyladenosine	0.868955	0.85228			ferulic acid 4-sulfate	0.879177	0.857056			1-palmitoyl-2-palmitoleoyl-GPC (16:0/16:1)*	0.915571	1.08272
1-stearoyl-GPC (18:0)	0.856282	1.44261			ethylmalonate	0.868326	0.737786			erythronate*	0.87871	0.805055			3-hydroxyisobutyrate	0.91485	0.982887
N-acetyl-glucosamine 1-phosphate	0.854114	0.870537			thiamin (Vitamin B1)	0.867821	0.686175			N-linoleoyltaurine*	0.875667	0.891435			1-palmitoleoyl-2-linoleoyl-GPC (16:1/18:2)*	0.914421	0.897293
maltotriose	0.853901	0.448761			1-palmitoyl-2-palmitoleoyl-GPC (16:0/16:1)*	0.866942	0.649798			orotate	0.873708	1.0771			S-adenosylhomocysteine (SAH)	0.914217	1.09331
inositol 1-phosphate (I1P)	0.852518	1.18838			sarcosine	0.86579	0.464185			hexadecenedioate (C16:1-DC)*	0.871081	1.02221			pterin	0.913963	0.73915
allantoin	0.852478	0.782524			glycerophosphoglycerol	0.865784	1.30678			formiminoglutamate	0.869838	1.80745			2-hydroxyadipate	0.91383	0.84716
sphingomyelin (d18:2/16:0, d18:1/16:1)*	0.851461	0.711907			1-oleoyl-GPG (18:1)*	0.864835	0.750445			heptadecasphingosine (d17:1)	0.869747	1.22872			1-stearoyl-2-linoleoyl-GPI (18:0/18:2)	0.912471	1.03608
ribulonate/xylulonate/lyxonate*	0.851202	1.16792			1-lignoceroyl-GPC (24:0)	0.863326	0.654605			propionylglycine (C3)	0.869396	1.18022			linoleoyl-linoleoyl-glycerol (18:2/18:2) [2]*	0.912278	1.27148
alanine	0.850968	1.17453			benzoate	0.863161	0.866594			hypoxanthine	0.86712	0.653704			alpha-muricholate	0.91201	1.17832
octadecenedioate (C18:1-DC)*	0.8499	1.00406			1-(1-enyl-palmitoyl)-2-arachidonoyl-GPE (P-16:0/20:4)*	0.862994	1.10028			1-stearoyl-2-linoleoyl-glycosyl-GPE (18:0/18:2)	0.865322	1.40627			gamma-glutamylisoleucine*	0.911168	0.803791
threonine	0.849326	0.413011			1-stearoyl-2-oleoyl-GPS (18:0/18:1)	0.862943	1.0462			phenylacetyltaurine	0.864257	0.930009			FMN	0.911132	0.605059
pantetheine	0.849274	0.758596			arginine	0.862288	1.47548			4-hydroxyphenylpyruvate	0.864232	0.744518			prolylglycine	0.911086	0.858511
1-palmitoyl-2-docosahexaenoyl-GPC (16:0/22:6)	0.84873	1.32603			inositol 1-phosphate (I1P)	0.86049	0.654386			palmitoylcholine	0.864058	0.969522			carboxyethyl-GABA	0.910407	0.906553
linoleoyl-docosahexaenoyl-glycerol (18:2/22:6) [2]*	0.848169	0.741403			1-stearoyl-2-arachidonoyl-GPS (18:0/20:4)	0.859757	1.24466			adenine	0.862373	0.698074			methylsuccinate	0.910045	0.989257
1-stearoyl-2-arachidonoyl-GPI (18:0/20:4)	0.848087	1.32673			glucose 6-phosphate	0.859731	0.952326			gamma-glutamyl-epsilon-lysine	0.86123	0.875805			glycosyl-N-palmitoyl-sphingosine (d18:1/16:0)	0.909862	1.09644
1-oleoyl-GPG (18:1)*	0.847125	0.831208			phenylalanine	0.857156	0.607464			kynurenate	0.861156	0.886526			1-stearoyl-2-linoleoyl-GPC (18:0/18:2)*	0.908967	0.792257
N-acetylhistidine	0.844502	1.12951			docosatrienoate (22:3n3)	0.857042	0.945423			S-1-pyrroline-5-carboxylate	0.858333	1.02898			gluconate	0.908816	1.21272
1-palmitoyl-2-arachidonoyl-GPC (16:0/20:4n6)	0.843496	0.658873			1-myristoyl-2-arachidonoyl-GPC (14:0/20:4)*	0.85555	1.28815			sphingomyelin (d18:1/20:1, d18:2/20:0)*	0.857195	0.371573			adenosine 3',5'-diphosphate	0.90644	0.930884
nisinate (24:6n3)	0.842721	1.2556			N-acetylmethionine sulfoxide	0.854783	1.27138			hexadecatrienoate (16:3n3)	0.855048	1.26496			N-acetyl-1-methylhistidine*	0.906422	1.39125
glutathione, oxidized (GSSG)	0.839755	0.968842			orotate	0.85428	1.11609			sphingomyelin (d17:1/16:0, d18:1/15:0, d16:1/17:0)*	0.854081	1.34399			beta-guanidinopropanoate	0.90618	0.851059
glutaroylcarnitine (C5)	0.839676	0.776666			1-stearoyl-2-linoleoyl-GPC (18:0/18:2)*	0.848682	0.777344			1-palmitoyl-2-oleoyl-GPC (16:0/18:1)	0.85312	1.00911			1-carboxyethylvaline	0.906122	0.774298
gamma-glutamylphenylalanine	0.838935	0.556029			1-oleoyl-GPE (18:1)	0.848325	0.842981			2,3-dihydroxyisovalerate	0.852947	1.05337			glycylleucine	0.905731	0.830358
alpha-ketoglutarate	0.838459	0.764599			fructosyllysine	0.848181	1.33442			prostaglandin F2alpha	0.851761	0.52125			glycerophosphorylcholine (GPC)	0.903972	0.613
1-oleoyl-2-arachidonoyl-GPE (18:1/20:4)*	0.836722	0.928772			5-methyl-2'-deoxycytidine	0.847734	0.553534			sphingomyelin (d18:2/16:0, d18:1/16:1)*	0.851261	0.587616			N6-carbamoylthreonyladenosine	0.903056	0.787427
adenosine-5'-diphosphoglucose	0.835761	0.837164			3-aminoisobutyrate	0.846846	1.29688			stearidonate (18:4n3)	0.849492	1.08299			glucose	0.902361	1.09977
sphingomyelin (d18:0/20:0, d16:0/22:0)*	0.835584	0.772173			palmitoylcarnitine (C16)	0.845737	0.382507			creatine	0.847825	1.03699			3'-AMP	0.899394	0.765306
3-aminoisobutyrate	0.834099	1.23224			7-ketodeoxycholate	0.844909	0.902398			12-HHTrE	0.84618	0.543317			methylphosphate	0.897372	0.754766
1,2-dipalmitoyl-GPC (16:0/16:0)	0.833979	1.42457			2-hydroxydecanoate	0.843947	1.26396			1-palmitoyl-GPS (16:0)*	0.84597	0.583858			1-palmitoyl-2-oleoyl-GPG (16:0/18:1)	0.895514	1.11127
1-palmitoleoyl-2-linolenoyl-GPC (16:1/18:3)*	0.832748	1.346			2-aminophenol sulfate	0.843689	0.897434			indolepropionate	0.845881	1.05222			gamma-glutamyl-epsilon-lysine	0.894899	0.930784
linoleoyl-linolenoyl-glycerol (18:2/18:3) [1]*	0.832658	1.44817			caprate (10:0)	0.843221	0.384537			cholate	0.845125	0.973358			N-acetyltaurine	0.894659	0.737744
beta-muricholate	0.832488	1.16207			gamma-glutamylleucine	0.842764	0.775082			1-stearoyl-2-oleoyl-GPS (18:0/18:1)	0.844465	0.214893			glycitein	0.889673	0.862039
1-linoleoyl-2-arachidonoyl-GPC (18:2/20:4n6)*	0.831819	0.62587			uracil	0.840996	0.860988			7-hydroxycholesterol (alpha or beta)	0.842631	0.625661			serotonin	0.889332	0.841685
arachidonate (20:4n6)	0.830406	1.30229			glycerate	0.839593	0.660125			uracil	0.842578	0.421359			phosphate	0.886083	1.01441
1-palmitoyl-2-oleoyl-GPG (16:0/18:1)	0.829576	0.910207			phosphoenolpyruvate (PEP)	0.839388	0.848457			S-adenosylhomocysteine (SAH)	0.841582	0.70972			1-(1-enyl-palmitoyl)-GPE (P-16:0)*	0.88579	0.996972
sphingomyelin (d18:1/17:0, d17:1/18:0, d19:1/16:0)	0.828363	1.40647			1-linoleoyl-GPC (18:2)	0.839213	1.03035			2-phosphoglycerate	0.84017	0.570378			bilirubin	0.883911	1.32354
5,6-dihydrouridine	0.827583	0.774195			N-acetylvaline	0.837668	0.835919			9,10-DiHOME	0.839492	0.772127			N-palmitoyl-sphingosine (d18:1/16:0)	0.883318	0.581733
1-lignoceroyl-GPC (24:0)	0.826569	0.83849			N-(2-hydroxypalmitoyl)-sphingosine (d18:1/16:0(2OH))	0.83681	1.08238			hexadecanedioate (C16)	0.838062	1.07698			behenate (22:0)*	0.883049	0.728804
docosapentaenoate (DPA; 22:5n3)	0.826568	0.824302			2'-deoxyuridine	0.83558	0.431686			taurodeoxycholate	0.837534	1.01792			spermine	0.883044	0.946947
2,6-dihydroxybenzoic acid	0.825136	1.40516			xanthosine	0.834894	0.620748			N6-succinyladenosine	0.836657	0.58477			1-stearoyl-GPG (18:0)	0.880921	0.885752
NAD+	0.824739	0.629038			phenol sulfate	0.83442	0.840226			stearoyl-arachidonoyl-glycerol (18:0/20:4) [1]*	0.835249	0.498247			ophthalmate	0.880766	0.836813
sphingomyelin (d18:1/18:1, d18:2/18:0)	0.82368	0.745853			phenylpyruvate	0.833386	0.887649			aconitate [cis or trans]	0.8352	0.425976			3-hydroxydecanoate	0.880232	1.02177
sulfate*	0.821922	0.767767			oxalate (ethanedioate)	0.83268	1.12071			serotonin	0.834333	1.2098			2-hydroxybutyrate/2-hydroxyisobutyrate	0.878796	0.96967
1,5-anhydroglucitol (1,5-AG)	0.821294	0.787962			thymidine	0.832547	0.851837			arabonate/xylonate	0.832887	0.818746			1,5-anhydroglucitol (1,5-AG)	0.87869	0.729195
gamma-glutamylvaline	0.820633	0.688804			hypotaurine	0.83244	1.34673			1-palmitoyl-2-oleoyl-glycosyl-GPE (16:0/18:1)	0.83275	0.907646			3-ureidopropionate	0.876148	1.27883
glycocholenate sulfate*	0.819938	0.277279			ribulose/xylulose	0.830688	1.12788			acetylphosphate	0.832456	1.40786			3-hydroxybutyrate (BHBA)	0.874895	0.629486
heneicosapentaenoate (21:5n3)	0.819685	0.927283			ribonate (ribonolactone)	0.82733	1.11456			hyocholate	0.832209	0.932546			campesterol	0.874035	0.812389
1-oleoyl-GPE (18:1)	0.818377	0.822859			3-hydroxyisobutyrate	0.824956	0.614239			13-HODE + 9-HODE	0.830173	1.28393			1-linoleoyl-GPC (18:2)	0.872398	0.592265
pentadecanoate (15:0)	0.818117	1.10875			linoleoyl ethanolamide	0.823832	0.843473			valylglycine	0.829583	0.409464			valylglycine	0.872312	0.827803
3-hydroxyoctanoate	0.817762	1.3333			docosapentaenoate (n6 DPA; 22:5n6)	0.823757	0.582707			1-palmitoyl-2-palmitoleoyl-GPC (16:0/16:1)*	0.828753	0.899023			3-hydroxylaurate	0.871388	0.769308
1-stearoyl-2-arachidonoyl-GPE (18:0/20:4)	0.816693	0.672516			3-methylhistidine	0.823753	0.84862			oleoyl-arachidonoyl-glycerol (18:1/20:4) [2]*	0.828684	0.575558			lignoceroyl sphingomyelin (d18:1/24:0)	0.865589	1.16796
3-hydroxysuberate	0.815132	1.11812			sebacate (C10-DC)	0.820472	0.480672			phosphoenolpyruvate (PEP)	0.828598	0.497109			arachidonate (20:4n6)	0.86537	0.72725
Isobar: hexose diphosphates	0.81274	0.690631			suberate (C8-DC)	0.819272	0.142343			palmitoyl-linolenoyl-glycerol (16:0/18:3) [2]*	0.827314	0.640975			taurochenodeoxycholic acid 7-sulfate	0.863505	1.39067
1-methyl-5-imidazoleacetate	0.812712	1.02519			1-palmitoyl-2-docosahexaenoyl-GPC (16:0/22:6)	0.818799	0.782856			5-dodecenoate (12:1n7)	0.825914	1.2022			phenyllactate (PLA)	0.863343	0.967947
thioproline	0.811664	1.19049			5-dodecenoate (12:1n7)	0.817856	0.916223			arachidonoylcholine	0.825395	1.32156			thioproline	0.860998	1.20608
gulonate*	0.809813	0.305656			1-palmitoyl-2-linoleoyl-GPG (16:0/18:2)	0.817789	0.626752			succinylcarnitine (C4)	0.825207	0.773513			sphingomyelin (d18:2/16:0, d18:1/16:1)*	0.860824	0.766266
cystathionine	0.809259	1.23401			thioproline	0.8166	1.06099			1-oleoyl-2-docosahexaenoyl-GPC (18:1/22:6)*	0.824011	0.776099			12-HETE	0.859178	0.964099
glutamate	0.808487	0.762221			ceramide (d18:1/17:0, d17:1/18:0)*	0.81643	0.986146			1-carboxyethylisoleucine	0.823961	0.983274			N-acetylglutamate	0.859071	1.07776
phenylalanylglycine	0.808271	0.402547			1-(1-enyl-stearoyl)-2-arachidonoyl-GPE (P-18:0/20:4)*	0.815368	0.378747			dihydrobiopterin	0.823887	0.240157			1-linoleoyl-2-arachidonoyl-GPC (18:2/20:4n6)*	0.857134	0.573967
spermidine	0.807684	1.04758			1-palmitoleoyl-2-linoleoyl-GPC (16:1/18:2)*	0.814855	0.757672			linoleoylcarnitine (C18:2)*	0.82343	0.275113			hyocholate	0.855044	1.26802
1-oleoyl-2-docosahexaenoyl-GPE (18:1/22:6)*	0.807094	0.439895			1-stearoyl-2-linoleoyl-GPE (18:0/18:2)*	0.814786	0.293746			2-hydroxyheptanoate*	0.82289	0.738287			dimethylglycine	0.854572	1.14323
leucylglycine	0.806884	1.095			ceramide (d18:2/24:1, d18:1/24:2)*	0.813117	0.651212			FAD	0.822594	0.556942			allantoin	0.8541	1.02025
pyridoxamine	0.804755	0.213085			creatinine	0.812948	1.55671			arginine	0.820534	0.947879			14-HDoHE/17-HDoHE	0.85209	0.644812
glycerophosphoglycerol	0.802889	0.465993			pyroglutamine*	0.812459	1.42828			2S,3R-dihydroxybutyrate	0.82022	0.862606			1-arachidonoyl-GPI* (20:4)*	0.851749	0.607769
N2,N5-diacetylornithine	0.802836	1.19167			1-carboxyethylleucine	0.812319	0.68755			sphingomyelin (d18:1/19:0, d19:1/18:0)*	0.816432	0.375031			fumarate	0.850738	1.27167
acetylphosphate	0.802371	0.340289			pipecolate	0.811352	0.937144			maleate	0.81635	0.791044			pimelate (C7-DC)	0.850674	1.05369
lactosyl-N-palmitoyl-sphingosine (d18:1/16:0)	0.802287	0.891372			ophthalmate	0.811302	1.03684			lactate	0.815732	1.27976			S-(1,2-dicarboxyethyl)glutathione	0.850299	1.37814
gamma-glutamylleucine	0.802158	0.269558			1-stearoyl-2-arachidonoyl-GPC (18:0/20:4)	0.811127	0.975795			2-oxoarginine*	0.81497	0.179679			1-palmitoleoyl-GPC* (16:1)*	0.849413	0.624183
pyruvate	0.801316	0.32272			beta-sitosterol	0.81047	0.868899			cysteinylglycine	0.814948	0.69552			glycerophosphoglycerol	0.84924	0.71912
ascorbate (Vitamin C)	0.800516	0.330535			betaine aldehyde	0.810141	0.264613			5,6-dihydrouridine	0.814312	1.09696			15-HETE	0.848203	0.905148
galactose 1-phosphate	0.800486	1.05807			nisinate (24:6n3)	0.808193	1.0743			sphingomyelin (d18:1/22:1, d18:2/22:0, d16:1/24:1)*	0.812295	1.05277			ceramide (d18:1/14:0, d16:1/16:0)*	0.84579	0.683707
arachidonoylcarnitine (C20:4)	0.800342	0.815414			tetradecadienoate (14:2)*	0.806684	0.934574			phenylalanylalanine	0.811735	0.417057			1-palmitoyl-2-stearoyl-GPE (16:0/18:0)*	0.843949	0.634092
uridine-2',3'-cyclic monophosphate	0.797956	1.31964			2,3-dihydroxyisovalerate	0.806117	1.0187			sebacate (C10-DC)	0.810911	0.523565			isocaproylglycine	0.840219	0.829105
N2-acetyllysine	0.797314	1.31909			hippurate	0.805585	0.958522			thiamin diphosphate	0.810329	0.787474			1-stearoyl-GPE (18:0)	0.837183	0.859399
1-palmitoyl-2-linoleoyl-GPE (16:0/18:2)	0.796943	0.693776			genistein	0.804441	0.985249			lactosyl-N-palmitoyl-sphingosine (d18:1/16:0)	0.807902	0.49393			deoxycholate	0.836752	0.583522
tricarballylate	0.796578	0.881774			phenol glucuronide	0.80373	1.06894			isovalerylcarnitine (C5)	0.80762	0.275101			5-methyltetrahydrofolate (5MeTHF)	0.836203	0.67131
indolelactate	0.796139	0.554327			S-adenosylmethionine (SAM)	0.803591	0.862688			12,13-DiHOME	0.807372	1.10284			sphingomyelin (d18:1/21:0, d17:1/22:0, d16:1/23:0)*	0.833246	0.790956
maltohexaose	0.79535	0.380007			1-(1-enyl-stearoyl)-GPE (P-18:0)*	0.80352	0.742874			arachidonate (20:4n6)	0.807253	0.675566			1-(1-enyl-palmitoyl)-2-oleoyl-GPC (P-16:0/18:1)*	0.833187	1.09242
3-hydroxyhexanoate	0.79479	0.712694			1-linoleoyl-GPS (18:2)*	0.802996	1.0211			fructose 6-phosphate	0.806516	0.466401			4-imidazoleacetate	0.832433	1.03301
pseudouridine	0.793685	0.629658			1-(1-enyl-palmitoyl)-GPE (P-16:0)*	0.802969	0.355106			sphingomyelin (d18:1/20:0, d16:1/22:0)*	0.806392	1.17031			1-palmitoyl-2-linoleoyl-GPG (16:0/18:2)	0.832326	0.593038
fructose	0.793178	0.688337			phosphocholine	0.801671	1.1361			N-acetylglutamate	0.805579	0.249653			thiamin (Vitamin B1)	0.832235	1.35124
N-palmitoyltaurine	0.791989	0.464138			1-palmitoyl-2-gamma-linolenoyl-GPC (16:0/18:3n6)*	0.800904	0.474283			genistein	0.804451	0.750377			arachidoylcarnitine (C20)*	0.831243	0.922412
galactonate	0.791076	0.395292			arachidonate (20:4n6)	0.799734	0.60847			pyridoxamine phosphate	0.804213	0.685214			NAD+	0.828026	0.401018
1-(1-enyl-palmitoyl)-2-oleoyl-GPC (P-16:0/18:1)*	0.79039	0.749929			threonate	0.79949	0.451031			N1-Methyl-4-pyridone-3-carboxamide	0.803422	0.683507			glycerol 3-phosphate	0.827869	0.916071
formiminoglutamate	0.789416	1.45571			1-oleoyl-2-linoleoyl-GPE (18:1/18:2)*	0.799027	0.290375			5-aminovalerate	0.803195	0.959163			arabitol/xylitol	0.825255	0.758252
suberate (C8-DC)	0.788724	0.366039			5-methylthioadenosine (MTA)	0.798217	0.909925			N,N,N-trimethyl-5-aminovalerate	0.802736	1.12948			2'-AMP	0.821417	0.97998
N-acetylaspartate (NAA)	0.787973	0.308431			asparagine	0.797377	1.09331			nisinate (24:6n3)	0.799465	1.3566			mannitol/sorbitol	0.821332	1.43477
2-stearoyl-GPE (18:0)*	0.787456	1.40199			2'-deoxyadenosine 3'-monophosphate	0.797216	0.196559			azelate (nonanedioate; C9)	0.79932	0.75998			N-palmitoyltaurine	0.820027	0.905133
palmitoyl-arachidonoyl-glycerol (16:0/20:4) [2]*	0.786766	1.25313			3-(3-hydroxyphenyl)propionate sulfate	0.796792	0.855091			2-oleoylglycerol (18:1)	0.79778	0.474805			palmitoylcarnitine (C16)	0.819741	0.988335
behenoylcarnitine (C22)*	0.786452	1.11084			gamma-carboxyglutamate	0.796457	0.623006			2-aminoheptanoate	0.795593	0.513976			N,N,N-trimethyl-5-aminovalerate	0.818893	0.718971
azelate (nonanedioate; C9)	0.786385	0.523059			2-aminoheptanoate	0.795643	0.385354			glycocholenate sulfate*	0.79452	0.566222			5-(galactosylhydroxy)-L-lysine	0.818836	1.03566
maltopentaose	0.785379	0.565578			2'-deoxycytidine	0.793552	0.577037			2-palmitoleoylglycerol (16:1)*	0.793814	0.278158			suberoylcarnitine (C8-DC)	0.816822	1.21217
stearoyl-arachidonoyl-glycerol (18:0/20:4) [2]*	0.785256	1.02279			3'-AMP	0.792983	0.652532			stachydrine	0.793708	0.934694			1-stearoyl-GPC (18:0)	0.816713	0.794111
3'-dephosphocoenzyme A	0.785206	0.326221			1-palmitoleoyl-2-linolenoyl-GPC (16:1/18:3)*	0.791622	0.223497			N-acetylneuraminate	0.79336	0.653251			isoleucylglycine	0.816381	0.810587
glutathione, reduced (GSH)	0.784102	0.459907			1,2-dilinoleoyl-GPC (18:2/18:2)	0.790825	0.601057			1-palmitoyl-GPI* (16:0)	0.792578	1.1833			ribose	0.8163	0.776842
1-palmitoyl-GPE (16:0)	0.783894	0.615029			Isobar: hexose diphosphates	0.790735	1.5598			glycylisoleucine	0.792168	0.634312			leucylglycine	0.815596	1.30837
1-arachidonoyl-GPI* (20:4)*	0.783621	1.04005			4-hydroxynonenal	0.790697	1.07791			glycosyl-N-palmitoyl-sphingosine (d18:1/16:0)	0.791542	0.642565			2-palmitoleoyl-GPC* (16:1)*	0.814991	0.678936
phosphocholine	0.783439	0.547155			2,6-dihydroxybenzoic acid	0.790337	0.989264			2-myristoylglycerol (14:0)	0.791332	0.525632			alpha-ketoglutarate	0.814374	0.936312
(S)-3-hydroxybutyrylcarnitine	0.782817	0.398848			4-hydroxy-nonenal-glutathione	0.789355	0.2568			1-palmitoyl-2-arachidonoyl-GPC (16:0/20:4n6)	0.790047	0.186233			retinol (Vitamin A)	0.812615	0.558769
maltose	0.782465	0.262843			sphingomyelin (d18:1/25:0, d19:0/24:1, d20:1/23:0, d19:1/24:0)*	0.789011	0.317939			linolenate (18:3n3 or 3n6)	0.789443	0.406346			nervonate (24:1n9)*	0.812069	0.947402
methyl glucopyranoside (alpha + beta)	0.781742	0.153922			phosphoethanolamine (PE)	0.788954	0.285862			ophthalmate	0.789187	1.40212			1-methyladenosine	0.811193	0.925584
1-palmitoyl-2-stearoyl-GPE (16:0/18:0)*	0.780972	1.3355			hyodeoxycholate	0.787836	1.39469			glycerol	0.788879	0.359151			ursodeoxycholate	0.809727	0.694104
propionylcarnitine (C3)	0.78045	0.771482			N-glycolylneuraminate	0.787617	0.595219			linoleoyl-docosahexaenoyl-glycerol (18:2/22:6) [2]*	0.787995	0.975243			citrulline	0.809061	1.14115
1-stearoyl-2-linoleoyl-GPC (18:0/18:2)*	0.779764	0.827211			2R,3R-dihydroxybutyrate	0.787477	0.355185			1-methyladenosine	0.786179	0.698022			behenoyl dihydrosphingomyelin (d18:0/22:0)*	0.808834	1.00882
tetradecadienoate (14:2)*	0.779619	0.620663			sphingosine	0.786818	0.764755			dimethylglycine	0.785432	0.855246			2S,3R-dihydroxybutyrate	0.808254	0.742977
5-hydroxyindoleacetate	0.778976	0.289937			ethyl alpha-glucopyranoside	0.784583	0.219959			mannonate*	0.785366	0.9669			cholate	0.804199	0.790759
1-linoleoyl-GPE (18:2)*	0.778658	0.76615			1-palmitoyl-2-docosahexaenoyl-GPE (16:0/22:6)*	0.783559	0.325845			erucate (22:1n9)	0.784568	0.191455			1-carboxyethylisoleucine	0.804067	0.700268
beta-sitosterol	0.778474	0.910626			N-palmitoyl-sphinganine (d18:0/16:0)	0.782	1.12954			N-acetylglucosamine 6-phosphate	0.784101	0.545372			1-stearoyl-2-oleoyl-GPC (18:0/18:1)	0.803748	0.833942
1-linolenoyl-GPC (18:3)*	0.778473	0.704585			alpha-hydroxyisovalerate	0.781488	1.01139			suberate (C8-DC)	0.783848	0.33049			N-glycolylneuraminate	0.80333	0.814154
acetylcarnitine (C2)	0.778468	0.581103			guanine	0.781171	1.12725			N-delta-acetylornithine	0.783273	0.901184			4-cholesten-3-one	0.803123	0.791843
1-linoleoyl-2-linolenoyl-GPC (18:2/18:3)*	0.777578	0.637656			behenoyl sphingomyelin (d18:1/22:0)*	0.779158	0.160983			heneicosapentaenoate (21:5n3)	0.782233	0.504015			thiamin monophosphate	0.801612	1.0441
mannose	0.77737	0.924701			1-myristoyl-2-palmitoyl-GPC (14:0/16:0)	0.778462	0.337468			3-hydroxyoctanoate	0.780674	1.25391			sphingomyelin (d18:1/19:0, d19:1/18:0)*	0.800278	1.12854
cysteinylglycine	0.777315	0.450695			O-sulfo-L-tyrosine	0.778146	0.35979			2-palmitoyl-GPC* (16:0)*	0.78064	0.630819			sarcosine	0.798004	0.891784
2-oxindole-3-acetate	0.775453	1.53349			glutarate (C5-DC)	0.778043	0.48575			O-methyltyrosine	0.778976	1.27671			ribose 1-phosphate	0.797353	0.804201
3-hydroxyhexanoylcarnitine (2)	0.774721	0.639748			N-acetylmethionine	0.776836	0.658397			N-methylproline	0.777477	0.237257			sebacate (C10-DC)	0.795661	0.890816
dehydroascorbate	0.772914	0.378727			1-carboxyethylphenylalanine	0.774398	0.680323			1-methylhistidine	0.777455	1.44519			N-oleoyltaurine	0.792091	0.273465
docosapentaenoate (n6 DPA; 22:5n6)	0.77102	0.961452			2-stearoyl-GPE (18:0)*	0.773486	0.536767			1-stearoyl-GPC (18:0)	0.776825	0.796738			N-methyl-GABA	0.789125	0.526417
2'-deoxycytidine	0.770522	0.246385			CMP	0.773277	0.800447			1-oleoyl-GPG (18:1)*	0.774397	0.52699			sphingomyelin (d18:2/23:0, d18:1/23:1, d17:1/24:1)*	0.78832	0.337712
lactate	0.77033	0.654314			hyocholate	0.771672	0.163354			valylleucine	0.774251	0.293335			p-cresol sulfate	0.787241	1.38454
ceramide (d18:2/24:1, d18:1/24:2)*	0.770131	0.614283			histidine betaine (hercynine)*	0.770363	0.695195			Isobar: hexose diphosphates	0.772273	0.865646			formiminoglutamate	0.787168	0.725813
ribulose/xylulose	0.769756	0.768066			N-acetylphenylalanine	0.769996	0.329062			N-acetyl-1-methylhistidine*	0.772147	0.857091			stearoyl-docosahexaenoyl-glycerol (18:0/22:6) [2]*	0.786119	0.707075
linoleate (18:2n6)	0.767944	0.590213			succinate	0.769876	1.08095			2R,3R-dihydroxybutyrate	0.771469	0.997898			valylleucine	0.785867	0.967877
1-stearoyl-2-arachidonoyl-GPS (18:0/20:4)	0.766959	0.909486			1-palmitoyl-2-linoleoyl-GPE (16:0/18:2)	0.769873	0.313544			homocitrulline	0.771203	0.391266			guanine	0.78416	0.751108
equol	0.76665	0.994697			prolylhydroxyproline	0.769391	0.340761			5'- GMP	0.769223	0.655973			2,3-dihydroxyisovalerate	0.783953	0.742795
(14 or 15)-methylpalmitate (a17:0 or i17:0)	0.766289	0.528986			N6-methyllysine	0.768977	0.664519			lactosyl-N-behenoyl-sphingosine (d18:1/22:0)*	0.768912	1.13827			uridine	0.783866	0.515676
gamma-carboxyglutamate	0.766073	0.41538			7-hydroxycholesterol (alpha or beta)	0.768902	1.4185			linoleoyl ethanolamide	0.768769	1.46613			4-guanidinobutanoate	0.78365	0.911487
glycerophosphoserine*	0.764608	0.635541			N-acetyl-3-methylhistidine*	0.768586	0.73889			methyl glucopyranoside (alpha + beta)	0.767795	0.549489			ascorbate (Vitamin C)	0.781937	0.508092
nervonate (24:1n9)*	0.763351	1.14747			5-hydroxyindoleacetate	0.76843	0.715752			glycitein	0.765844	0.970062			lactate	0.781281	0.372387
stachydrine	0.762486	1.04287			4-ethylcatechol sulfate	0.768318	0.208401			palmitoyl-arachidonoyl-glycerol (16:0/20:4) [1]*	0.765613	0.837607			sphingomyelin (d18:1/18:1, d18:2/18:0)	0.781221	1.00474
cyclic dGSH	0.762076	0.571626			phenyllactate (PLA)	0.768103	0.879262			3,4-methylene heptanoylglycine	0.765538	0.533734			maleate	0.780349	0.353574
S-methylglutathione	0.760678	1.07928			ergothioneine	0.764883	0.944873			6-keto prostaglandin F1alpha	0.764568	0.479278			adenosine-5'-diphosphoglucose	0.780292	0.582983
gamma-glutamylisoleucine*	0.759343	0.473159			2-methylmalonylcarnitine (C4-DC)	0.764249	1.63602			glycerophosphoglycerol	0.763865	0.464718			cysteine	0.780133	0.651863
thiamin monophosphate	0.759132	0.782442			N-acetylalanine	0.762641	0.279605			riboflavin (Vitamin B2)	0.761803	0.649443			p-cresol glucuronide*	0.779827	1.3619
trimethylamine N-oxide	0.759132	1.07634			4-cholesten-3-one	0.762422	0.48238			1-(1-enyl-palmitoyl)-2-palmitoyl-GPC (P-16:0/16:0)*	0.761532	0.539398			propionylcarnitine (C3)	0.779412	0.909524
glucose	0.758769	0.494557			2-oxoarginine*	0.760101	0.536797			1-palmitoleoyl-GPC* (16:1)*	0.761526	0.780615			glycosyl-N-nervonoyl-sphingosine (d18:1/24:1)*	0.779201	0.742919
arabonate/xylonate	0.758757	0.581748			5-aminovalerate	0.75973	0.46728			N-octanoylglycine	0.760062	0.77825			palmitoleoyl-arachidonoyl-glycerol (16:1/20:4) [2]*	0.778063	0.989727
corticosterone	0.758704	1.06038			2'-deoxyguanosine	0.759078	0.493583			propionylcarnitine (C3)	0.759827	0.438795			spermidine	0.777493	0.899074
xanthosine	0.757746	0.859678			N-acetylcitrulline	0.757072	0.87697			acetylcarnitine (C2)	0.758696	0.496708			1-carboxyethyltyrosine	0.777489	0.7272
betaine	0.757495	0.814657			maleate	0.753098	0.525864			catechol sulfate	0.756999	0.731503			3-methylglutarate/2-methylglutarate	0.777348	0.907363
1-linoleoyl-GPI* (18:2)*	0.757465	0.700119			1-carboxyethylvaline	0.752441	0.959748			sphinganine	0.756946	1.34491			biopterin	0.77723	1.16514
3-methyladipate	0.756471	1.45883			salicylate	0.751818	0.321653			histidylalanine	0.756481	0.619507			gamma-glutamylglutamate	0.775913	0.330273
phenylalanylalanine	0.755988	0.528105			(3'-5')-uridylyluridine	0.751643	0.890845			sphingomyelin (d18:1/22:2, d18:2/22:1, d16:1/24:2)*	0.756089	0.623919			erythritol	0.774701	0.706674
1-oleoyl-2-arachidonoyl-GPI (18:1/20:4) *	0.755933	0.937787			guanosine 3'-monophosphate (3'-GMP)	0.750242	0.822707			phenylpyruvate	0.755698	1.61639			13-HODE + 9-HODE	0.774681	0.611051
alanylleucine	0.755376	0.480029			UDP-galactose	0.748433	0.849208			N-acetylputrescine	0.755185	0.998583			leucylglutamine*	0.774263	1.19746
ribitol	0.754776	0.614007			spermine	0.747816	0.698612			nervonoylcarnitine (C24:1)*	0.754918	0.355203			sphingomyelin (d18:2/23:1)*	0.774166	0.587107
glutamine	0.75353	0.619983			adenine	0.746931	1.06868			uridine 5'-diphosphate (UDP)	0.754496	0.442273			2-methylmalonylcarnitine (C4-DC)	0.772827	1.2996
7-hydroxycholesterol (alpha or beta)	0.75156	0.785012			cytidine	0.745909	0.741415			behenoylcarnitine (C22)*	0.753961	0.241967			2-stearoyl-GPE (18:0)*	0.772659	0.740488
palmitoyl-docosahexaenoyl-glycerol (16:0/22:6) [2]*	0.750945	0.802332			1-stearoyl-2-arachidonoyl-GPE (18:0/20:4)	0.743614	0.243326			1-carboxyethylvaline	0.75306	1.1293			cytidine	0.772241	1.00089
isocitrate	0.750931	0.605519			1-stearoyl-GPE (18:0)	0.743099	0.516027			saccharopine	0.751496	0.450592			2-hydroxyheptanoate*	0.772023	0.79929
gamma-glutamylalanine	0.750013	1.10029			guanosine	0.743046	0.697737			1-palmitoyl-2-arachidonoyl-glycosyl-GPE (16:0/20:4)	0.749745	0.292768			1-oleoyl-2-docosahexaenoyl-GPE (18:1/22:6)*	0.771302	0.214024
palmitoloelycholine	0.749455	0.781953			alanylleucine	0.741567	0.399663			hexanoylglycine (C6)	0.749182	0.869288			tyrosylglycine	0.77098	0.604003
taurocholate	0.749119	1.09333			imidazole lactate	0.740251	0.541276			pyruvate	0.748931	0.879381			equol sulfate	0.770879	0.47659
N-acetylglutamate	0.748072	0.202011			N-methyl-GABA	0.740003	0.749195			3-phosphoglycerate	0.748872	0.49611			ribitol	0.770786	0.348095
1-arachidonoyl-GPC* (20:4)*	0.747778	0.40627			orotidine	0.739807	0.72204			2-methylbutyrylcarnitine (C5)	0.748624	0.665913			1-oleoyl-2-arachidonoyl-GPE (18:1/20:4)*	0.770343	0.345601
sphingomyelin (d18:1/24:1, d18:2/24:0)*	0.746214	0.449566			cytosine	0.7397	0.309178			carboxyethyl-GABA	0.747483	0.913893			lactosyl-N-palmitoyl-sphingosine (d18:1/16:0)	0.770139	0.641561
stearidonate (18:4n3)	0.745942	0.566234			N-acetylarginine	0.739255	0.685004			2-linoleoylglycerol (18:2)	0.746479	0.691236			argininate*	0.769035	0.62605
adrenate (22:4n6)	0.745532	0.450254			hypoxanthine	0.737682	0.479394			O-sulfo-L-tyrosine	0.746317	0.514096			N-acetylphenylalanine	0.768943	0.458241
N-acetyltaurine	0.743864	0.608737			sphingomyelin (d18:2/16:0, d18:1/16:1)*	0.737124	0.204106			2-oxindole-3-acetate	0.744422	1.2845			urea	0.767444	0.637875
FAD	0.742756	0.205689			adipoylcarnitine (C6-DC)	0.735421	0.925007			2-palmitoleoyl-GPC* (16:1)*	0.743671	0.36557			2-oxoarginine*	0.767151	0.398965
pyridoxal phosphate	0.742298	0.383431			thymine	0.734255	1.11422			1-stearoyl-2-linoleoyl-GPC (18:0/18:2)*	0.742873	0.705079			1-palmitoyl-GPC (16:0)	0.766936	0.291011
N-oleoyltaurine	0.741855	0.198704			urea	0.734144	0.717103			arachidate (20:0)	0.742324	0.18397			hexadecanedioate (C16)	0.766686	0.99228
S-methylmethionine	0.741461	1.09061			S-(3-hydroxypropyl)mercapturic acid (HPMA)	0.733695	1.70801			guanine	0.741789	0.442387			pimeloylcarnitine/3-methyladipoylcarnitine (C7-DC)	0.766553	0.464092
N-acetyl-1-methylhistidine*	0.740451	0.591604			1-stearoyl-2-arachidonoyl-GPI (18:0/20:4)	0.733398	0.195973			adenosine	0.738553	0.601456			maltopentaose	0.766398	0.934024
arachidate (20:0)	0.740283	0.805006			N-acetylleucine	0.73338	0.431988			2,6-dihydroxybenzoic acid	0.736864	1.26906			indolepropionate	0.765301	0.816381
1-stearoyl-2-docosahexaenoyl-GPC (18:0/22:6)	0.73921	1.17977			indolelactate	0.73281	0.619999			1-myristoyl-2-palmitoyl-GPC (14:0/16:0)	0.736558	0.278306			malate	0.76414	0.34047
palmitoyl-docosahexaenoyl-glycerol (16:0/22:6) [1]*	0.738886	0.95952			1-arachidonoyl-GPE (20:4n6)*	0.731858	1.26778			cyclic dGSH	0.736173	0.37234			5-aminovalerate	0.763653	1.33263
phenylacetylglycine	0.738777	0.377576			adenosine	0.731461	1.60772			2-heptadecenoylglycerol (17:1)*	0.735272	0.286671			sphingomyelin (d18:2/24:1, d18:1/24:2)*	0.763636	0.782304
glycosyl-N-palmitoyl-sphingosine (d18:1/16:0)	0.738708	0.66405			spermidine	0.729203	0.757253			5-methylthioadenosine (MTA)	0.732779	0.40806			palmitoyl-arachidonoyl-glycerol (16:0/20:4) [2]*	0.761828	0.633569
UMP	0.736433	0.665035			3-hydroxybutyrate (BHBA)	0.728503	0.871353			phenylalanylglycine	0.731793	0.355707			indoleacetate	0.761439	0.510254
sphinganine	0.736293	0.91168			N-formylmethionine	0.728279	0.889758			oleoyl-arachidonoyl-glycerol (18:1/20:4) [1]*	0.731211	0.245427			genistein	0.759938	0.640157
1-linoleoyl-GPC (18:2)	0.736149	0.622941			13-HODE + 9-HODE	0.726446	0.54909			3-hydroxy-3-methylglutarate	0.730761	0.307036			glutarate (C5-DC)	0.757814	0.410698
1-oleoyl-GPS (18:1)	0.734567	0.718754			5'- GMP	0.725288	1.56898			margarate (17:0)	0.730554	0.509717			palmitoyl-arachidonoyl-glycerol (16:0/20:4) [1]*	0.755641	0.464212
gluconate	0.733789	0.968843			N,N,N-trimethyl-alanylproline betaine (TMAP)	0.724898	1.61289			citrulline	0.730253	0.939041			equol	0.754968	0.883241
linoleoyl-linoleoyl-glycerol (18:2/18:2) [2]*	0.733659	0.807937			dodecadienoate (12:2)*	0.722062	0.492404			eicosapentaenoate (EPA; 20:5n3)	0.729928	0.281167			4-hydroxyphenylpyruvate	0.753741	0.780166
S-methylcysteine	0.733519	1.51704			1-carboxyethylisoleucine	0.718461	0.698236			histidine	0.729656	1.07529			deoxycarnitine	0.752867	0.999085
alpha-muricholate	0.733148	0.653162			arabonate/xylonate	0.717625	0.473723			prolylglycine	0.729033	1.08483			palmitoyl sphingomyelin (d18:1/16:0)	0.751421	0.22349
4-cholesten-3-one	0.732529	0.757758			campesterol	0.717596	1.091			corticosterone	0.728666	0.69028			6-phosphogluconate	0.750633	0.1612
1-arachidonoyl-GPE (20:4n6)*	0.731869	0.538478			succinylcarnitine (C4)	0.717167	1.31252			taurohyocholate*	0.728431	0.485786			1-palmitoyl-2-arachidonoyl-GPC (16:0/20:4n6)	0.750337	0.48399
histidine betaine (hercynine)*	0.731331	1.05715			cholesterol	0.716416	0.125379			stearoyl-linoleoyl-glycerol (18:0/18:2) [2]*	0.728114	1.23956			stearoyl-linoleoyl-glycerol (18:0/18:2) [2]*	0.750101	0.487845
1-palmitoyl-GPC (16:0)	0.730569	0.569307			6-keto prostaglandin F1alpha	0.713331	0.375501			1-arachidonylglycerol (20:4)	0.726228	0.457629			adenine	0.748545	1.13762
chenodeoxycholate	0.730131	0.774083			uridine 5'-diphosphate (UDP)	0.707891	0.447301			phosphopantetheine	0.725392	0.424067			uridine-2',3'-cyclic monophosphate	0.746785	0.727172
1-methyl-4-imidazoleacetate	0.729961	0.38134			2-palmitoleoyl-GPC* (16:1)*	0.707476	0.739969			2'-deoxyguanosine	0.724902	0.42668			corticosterone	0.746471	0.897751
phosphate	0.729092	0.169984			1-methyl-5-imidazoleacetate	0.707475	0.708951			N-formylphenylalanine	0.724546	0.93468			histidylalanine	0.745798	0.689736
1-carboxyethyltyrosine	0.728714	0.484641			sphingomyelin (d18:1/19:0, d19:1/18:0)*	0.705998	0.89766			glycocholate	0.723568	0.761942			1-methyl-4-imidazoleacetate	0.744984	0.788979
2-methylcitrate/homocitrate	0.727864	0.60626			behenoylcarnitine (C22)*	0.705346	0.843375			1-dihomo-linolenylglycerol (20:3)	0.721852	0.395255			salicylate	0.744579	0.383857
linoleoyl-linoleoyl-glycerol (18:2/18:2) [1]*	0.727282	1.21718			methionine	0.70432	0.325139			daidzein	0.721169	0.72561			O-methyltyrosine	0.743998	0.827252
equol glucuronide	0.726578	0.383919			O-methyltyrosine	0.704021	1.03036			1,5-anhydroglucitol (1,5-AG)	0.720114	0.306118			oleoyl ethanolamide	0.743704	0.744895
sphingomyelin (d18:2/21:0, d16:2/23:0)*	0.725763	0.401561			sphingomyelin (d18:0/18:0, d19:0/17:0)*	0.703288	0.24828			genistein sulfate*	0.719633	0.927045			(3'-5')-adenylyluridine	0.742254	0.656004
1-palmitoyl-GPI* (16:0)	0.72537	0.381541			threonine	0.702646	0.486468			1-linolenoylglycerol (18:3)	0.717659	0.255836			suberate (C8-DC)	0.741329	0.39951
pimelate (C7-DC)	0.725231	1.29705			palmitoyl ethanolamide	0.702034	0.833724			thioproline	0.717397	0.552367			ethylmalonate	0.741061	1.07053
hydroxyproline	0.723983	0.595522			prostaglandin F2alpha	0.701769	0.320113			betaine	0.717045	0.619627			1-(1-enyl-palmitoyl)-2-palmitoyl-GPC (P-16:0/16:0)*	0.73928	0.961081
N-acetylphenylalanine	0.723303	0.25664			pyridoxal phosphate	0.701339	0.471955			glycylvaline	0.716431	0.454639			N1-Methyl-4-pyridone-3-carboxamide	0.739225	0.920283
1-palmitoyl-2-docosahexaenoyl-GPE (16:0/22:6)*	0.722805	0.565004			1-(1-enyl-palmitoyl)-2-palmitoyl-GPC (P-16:0/16:0)*	0.700914	0.33926			tricosanoyl sphingomyelin (d18:1/23:0)*	0.715675	0.339111			tricosanoyl sphingomyelin (d18:1/23:0)*	0.737344	0.846922
1-palmitoyl-GPS (16:0)*	0.721887	0.969169			3-hydroxyhexanoate	0.700714	0.300847			1-myristoylglycerol (14:0)	0.715446	0.45415			1-oleoyl-2-arachidonoyl-GPI (18:1/20:4) *	0.736116	0.689275
1-linoleoyl-GPS (18:2)*	0.72063	1.09722			N1-Methyl-2-pyridone-5-carboxamide	0.699415	0.848475			taurolithocholate	0.713272	0.763506			taurine	0.73276	0.46692
ADP	0.72011	0.285882			gamma-glutamylglutamine	0.696125	0.535298			salicylate	0.71169	0.679789			6-oxolithocholate	0.730593	0.738301
2-hydroxyadipate	0.719115	0.835271			allantoin	0.696115	0.696232			tauroursodeoxycholate	0.710999	0.656664			1-oleoyl-GPE (18:1)	0.728481	0.630022
1-stearoyl-2-oleoyl-GPE (18:0/18:1)	0.717885	1.09231			palmitoloelycholine	0.693802	0.238691			butyrylglycine (C4)	0.710961	0.634763			phosphocholine	0.728356	0.534541
4-hydroxyphenylpyruvate	0.717788	0.293303			2-hydroxybutyrate/2-hydroxyisobutyrate	0.693543	0.818523			N-acetylglutamine	0.710273	1.39939			ribulose/xylulose	0.727203	0.508706
1-palmitoyl-GPG (16:0)*	0.71775	0.746958			catechol sulfate	0.693333	0.486172			pipecolate	0.70996	0.559259			galactose 6-phosphate	0.725505	0.193692
N-acetylleucine	0.717721	0.73636			3-hydroxyoleate*	0.692455	0.38375			glutamate	0.709272	1.45365			1-palmitoyl-2-oleoyl-GPC (16:0/18:1)	0.724158	0.477051
erythritol	0.71726	0.460852			N-octanoylglycine	0.692032	1.09088			1-stearoyl-GPG (18:0)	0.708441	0.652574			sphingomyelin (d18:0/20:0, d16:0/22:0)*	0.723005	0.976082
aspartate	0.716885	0.355116			fumarate	0.690831	0.429804			1-carboxyethylleucine	0.708227	0.476388			N-arachidoyl-sphingosine (d18:1/20:0)*	0.722342	0.386901
N1-Methyl-2-pyridone-5-carboxamide	0.716755	0.767317			tricarballylate	0.689325	1.0395			1-linoleoylglycerol (18:2)	0.707879	0.346705			gamma-glutamylalanine	0.719627	0.982351
2-docosahexaenoylglycerol (22:6)*	0.716748	0.817391			1-oleoyl-GPC (18:1)	0.689012	0.829206			1,2-dipalmitoyl-GPC (16:0/16:0)	0.707094	0.754094			3-hydroxypyridine sulfate	0.718854	0.515355
N-acetylvaline	0.716362	1.03124			malate	0.687808	0.558006			glutathione, reduced (GSH)	0.70481	0.533785			N-acetylarginine	0.718423	0.817132
alpha-tocopherol	0.716192	1.26406			2'-O-methyluridine	0.686884	0.611167			1-linoleoyl-GPG (18:2)*	0.701629	0.493255			phenol sulfate	0.714227	0.916037
bilirubin	0.712505	0.746934			N-acetylisoleucine	0.685401	0.866168			tyrosylglycine	0.700009	1.15531			nicotinamide riboside	0.712199	0.717856
N-delta-acetylornithine	0.70922	1.32855			glycylleucine	0.680093	1.0223			1-palmitoyl-2-docosahexaenoyl-glycosyl-GPE (16:0/22:6)	0.699695	0.492657			hypotaurine	0.708735	0.445718
prolylhydroxyproline	0.708817	0.393974			stearoylcarnitine (C18)	0.675117	1.04183			2-stearoyl-GPE (18:0)*	0.699255	0.303859			hyodeoxycholate	0.70731	0.710772
2S,3R-dihydroxybutyrate	0.707345	0.874013			1-palmitoyl-2-oleoyl-GPC (16:0/18:1)	0.673881	0.612663			sulfate*	0.69885	0.567828			1-arachidonoyl-GPE (20:4n6)*	0.706016	0.254618
N-palmitoyl-sphinganine (d18:0/16:0)	0.704666	0.241083			tetradecanedioate (C14)	0.671864	0.962393			1-stearoyl-2-arachidonoyl-glycosyl-GPE (18:0/20:4)	0.698225	0.418845			docosapentaenoate (n6 DPA; 22:5n6)	0.705468	0.308296
2-hydroxybutyrate/2-hydroxyisobutyrate	0.704559	0.581984			hydroxyproline	0.670561	0.359614			taurohyodeoxycholic acid	0.696774	0.722399			2-aminophenol sulfate	0.705177	0.381931
sarcosine	0.70247	1.09275			12-HETE	0.670519	0.794982			alanine	0.696036	0.94881			beta-hydroxyisovalerate	0.703482	0.281686
benzoate	0.701991	0.78624			1-palmitoyl-GPC (16:0)	0.669525	0.701057			3-methylglutarate/2-methylglutarate	0.695865	0.497404			beta-muricholate	0.703117	0.239449
taurolithocholate	0.701639	0.916006			aspartate	0.668465	0.815822			pentadecanoate (15:0)	0.695812	0.330767			isovalerylglycine	0.702775	0.380145
1-palmitoyl-2-stearoyl-GPC (16:0/18:0)	0.701331	0.788909			creatine	0.666167	1.5777			kynurenine	0.693011	0.457769			imidazole lactate	0.701884	0.58461
2'-deoxyinosine	0.70101	0.603675			sucrose	0.664718	1.42626			2-methylbutyrylglycine (C5)	0.69224	0.95333			1-linoleoyl-GPI* (18:2)*	0.701813	0.435506
hexadecasphingosine (d16:1)*	0.700348	1.62746			N2-acetyllysine	0.664618	0.920618			2-arachidonoylglycerol (20:4)	0.69153	0.53831			UDP-N-acetylglucosamine/galactosamine	0.701269	0.384755
gamma-tocopherol/beta-tocopherol	0.699049	0.784413			leucylglutamine*	0.662476	1.10882			tauro-beta-muricholate	0.68919	0.961135			tetradecadienoate (14:2)*	0.700169	0.65309
3-methylhistidine	0.69812	0.385055			N-alpha-acetylornithine	0.662459	0.830898			(16 or 17)-methylstearate (a19:0 or i19:0)	0.686761	0.726797			stearoyl-arachidonoyl-glycerol (18:0/20:4) [2]*	0.697106	0.689117
glycerate	0.696805	0.394285			1-palmitoyl-2-arachidonoyl-GPE (16:0/20:4)*	0.661905	0.742251			palmitoyl-arachidonoyl-glycerol (16:0/20:4) [2]*	0.685217	1.15944			1,2-dipalmitoyl-GPC (16:0/16:0)	0.696715	0.488543
1-linoleoyl-GPG (18:2)*	0.695383	0.501232			ceramide (d18:1/14:0, d16:1/16:0)*	0.658918	0.724851			1-(1-enyl-palmitoyl)-GPE (P-16:0)*	0.68509	1.26479			indolelactate	0.695043	0.416475
1,2-dilinoleoyl-GPC (18:2/18:2)	0.694581	0.336589			kynurenate	0.65754	0.62757			1-stearoyl-GPE (18:0)	0.68471	1.2861			orotate	0.693784	0.524225
2'-AMP	0.694104	0.70613			8-hydroxyoctanoate	0.657259	0.670715			1-carboxyethylphenylalanine	0.684333	0.83951			N-(2-hydroxypalmitoyl)-sphingosine (d18:1/16:0(2OH))	0.693607	0.667377
cytidine	0.693266	0.450976			3-phosphoglycerate	0.656915	0.81784			caprate (10:0)	0.683599	0.345029			1-ribosyl-imidazoleacetate*	0.692186	0.438404
docosadienoate (22:2n6)	0.693189	1.30139			tryptophan	0.655662	0.668379			oleoyl-linoleoyl-glycerol (18:1/18:2) [2]	0.68309	0.483942			1-oleoyl-GPI (18:1)	0.691013	1.13572
caprate (10:0)	0.692927	0.425904			gamma-glutamyl-epsilon-lysine	0.650089	0.830157			1-carboxyethyltyrosine	0.67779	0.394126			2,6-dihydroxybenzoic acid	0.690821	1.02321
N-palmitoyl-sphingosine (d18:1/16:0)	0.691714	0.759921			uridine 3'-monophosphate (3'-UMP)	0.64966	0.8462			taurochenodeoxycholate	0.67611	0.351434			ribonate (ribonolactone)	0.690255	0.930185
glycitein	0.690848	0.479416			ribose 1-phosphate	0.649344	0.518628			pantothenate (Vitamin B5)	0.675745	0.549008			4-vinylphenol sulfate	0.689607	0.77384
1-stearoyl-2-linoleoyl-GPI (18:0/18:2)	0.690225	0.317547			2S,3R-dihydroxybutyrate	0.647413	0.650403			valerylglycine (C5)	0.675707	1.0077			2-methylbutyrylglycine (C5)	0.687396	1.24551
2-oxoarginine*	0.689399	0.494688			N-acetyl-glucosamine 1-phosphate	0.645263	0.721853			methylphosphate	0.675123	0.950797			1-methylhistamine	0.686144	0.876448
2-aminoadipate	0.687671	1.14121			hexadecenedioate (C16:1-DC)*	0.644189	1.2257			2-hydroxybutyrate/2-hydroxyisobutyrate	0.674768	0.918381			chenodeoxycholate	0.684771	0.567276
S-lactoylglutathione	0.68507	1.22953			formiminoglutamate	0.642275	1.40188			guanidinosuccinate	0.673868	0.35579			nicotinamide N-oxide	0.681492	1.05188
methylmalonate (MMA)	0.68291	0.444606			1-linolenoyl-GPC (18:3)*	0.64227	0.952538			valylglutamine	0.673345	1.07503			phenylacetylglycine	0.681252	0.245975
N,N,N-trimethyl-alanylproline betaine (TMAP)	0.681695	1.05682			N-delta-acetylornithine	0.641168	0.804627			spermine	0.672882	0.648904			dodecadienoate (12:2)*	0.677622	1.31352
glycosyl ceramide (d18:2/24:1, d18:1/24:2)*	0.679995	1.06896			1-stearoyl-GPI (18:0)	0.639551	1.02818			cinnamoylglycine	0.669472	0.899947			alanine	0.677521	0.645386
lactosyl-N-behenoyl-sphingosine (d18:1/22:0)*	0.679675	0.816675			CDP-choline	0.63774	0.65253			taurocholate	0.669225	0.766125			valylglutamine	0.676861	0.917463
cholate	0.678583	0.815987			glutathione, oxidized (GSSG)	0.63707	0.529035			hexadecadienoate (16:2n6)	0.668647	0.725439			inositol 1-phosphate (I1P)	0.675026	0.442016
1-palmitoyl-2-linoleoyl-GPG (16:0/18:2)	0.6771	0.493538			N-acetyl-1-methylhistidine*	0.635931	0.405881			1-oleoyl-GPS (18:1)	0.668309	0.375227			N6-methyllysine	0.674573	0.55061
sphingomyelin (d18:1/14:0, d16:1/16:0)*	0.677058	0.65495			N6-acetyllysine	0.633114	0.562058			adenylosuccinate	0.666744	0.600927			(N(1) + N(8))-acetylspermidine	0.67457	0.960884
valylglutamine	0.676624	0.849708			lysine	0.632495	0.512082			benzoate	0.666225	0.696154			5-methyluridine (ribothymidine)	0.672837	0.521601
gamma-glutamyl-epsilon-lysine	0.674573	0.628095			glycylvaline	0.629652	0.882345			3-hydroxyhexanoylcarnitine (1)	0.664165	0.594374			beta-sitosterol	0.672363	0.471495
guanine	0.673821	1.1209			15-HETE	0.62852	0.795102			N2,N5-diacetylornithine	0.661181	0.533675			5-hydroxyindoleacetate	0.672359	1.01194
N1-Methyl-4-pyridone-3-carboxamide	0.669649	0.423549			2-hydroxyheptanoate*	0.623261	0.54374			4-methylhexanoylglycine	0.661018	0.977593			thiamin diphosphate	0.670186	0.729854
FMN	0.669153	0.598512			stachydrine	0.623235	0.936534			1-palmitoyl-GPC (16:0)	0.659182	0.462018			sphingomyelin (d18:1/20:0, d16:1/22:0)*	0.66886	0.613684
biopterin	0.668867	0.633727			1-carboxyethyltyrosine	0.622628	0.513068			1-linoleoyl-GPC (18:2)	0.658649	1.42914			acetylcarnitine (C2)	0.668588	1.38583
argininate*	0.66573	0.562292			palmitoyl dihydrosphingomyelin (d18:0/16:0)*	0.621649	0.408447			14-HDoHE/17-HDoHE	0.654893	0.398418			glycylisoleucine	0.667029	0.702653
8-hydroxyoctanoate	0.665555	1.10076			N-arachidoyl-sphingosine (d18:1/20:0)*	0.621114	0.465374			N-(2-hydroxypalmitoyl)-sphingosine (d18:1/16:0(2OH))	0.654368	0.38266			(3'-5')-adenylyladenosine*	0.663544	0.401888
3'-AMP	0.665009	0.852233			serotonin	0.618899	0.908246			1-myristoyl-2-arachidonoyl-GPC (14:0/20:4)*	0.654072	0.669855			glutamine	0.660627	0.386559
phenol glucuronide	0.664783	0.412706			isoleucylglycine	0.617162	1.20023			N,N,N-trimethyl-alanylproline betaine (TMAP)	0.653808	0.614098			dihydroxyacetone phosphate (DHAP)	0.65865	0.927081
glycosyl-N-stearoyl-sphingosine (d18:1/18:0)	0.663911	0.773797			3-hydroxyadipate*	0.61568	1.03761			sarcosine	0.652049	0.843579			nonadecanoate (19:0)	0.658356	0.643871
3-hydroxyhexanoylcarnitine (1)	0.660291	0.860656			kojibiose	0.613973	0.540876			5-hydroxyindoleacetate	0.65184	0.615877			N-acetyl-glucosamine 1-phosphate	0.658352	0.631706
2'-O-methyluridine	0.660048	1.50741			saccharopine	0.612645	0.659143			sphingomyelin (d18:1/14:0, d16:1/16:0)*	0.64968	0.914678			S-1-pyrroline-5-carboxylate	0.657414	0.814322
13-HODE + 9-HODE	0.657831	0.768595			stearoyl ethanolamide	0.609819	0.894344			1-(1-enyl-stearoyl)-GPE (P-18:0)*	0.649529	0.500378			succinate	0.657037	0.514127
N-acetylputrescine	0.657728	1.02303			alpha-tocopherol	0.606837	1.31336			laurate (12:0)	0.647822	0.475809			stearoyl sphingomyelin (d18:1/18:0)	0.655481	0.683877
N2-acetyl,N6-methyllysine	0.654969	0.534176			N6-succinyladenosine	0.605665	0.622325			1-(1-enyl-palmitoyl)-2-oleoyl-GPC (P-16:0/18:1)*	0.647679	0.779431			3-hydroxydodecanedioate*	0.65535	0.815376
leucylglutamine*	0.653515	0.800568			nervonoylcarnitine (C24:1)*	0.605558	0.560143			1-stearoyl-2-docosahexaenoyl-glycosyl-GPE (18:0/22:6)	0.646816	0.662026			lignoceroylcarnitine (C24)*	0.655338	0.504056
2-hydroxyheptanoate*	0.651643	0.807753			1-palmitoleoyl-GPC* (16:1)*	0.604756	0.394825			glutarate (C5-DC)	0.646728	0.886319			2-palmitoyl-GPC* (16:0)*	0.654706	0.603642
4-guanidinobutanoate	0.650715	0.721038			lactosyl-N-palmitoyl-sphingosine (d18:1/16:0)	0.60422	0.990487			3-(3-hydroxyphenyl)propionate sulfate	0.645913	1.07189			adenosine	0.650848	1.47227
sphingomyelin (d17:1/16:0, d18:1/15:0, d16:1/17:0)*	0.649488	1.18052			dodecanedioate (C12)	0.60184	1.30258			ribulose/xylulose	0.643216	0.623793			N1-Methyl-2-pyridone-5-carboxamide	0.649806	0.411086
1-(1-enyl-palmitoyl)-2-oleoyl-GPE (P-16:0/18:1)*	0.647501	1.05801			N-acetylthreonine	0.599092	0.833143			phenylpropionylglycine	0.643106	0.690771			alanylleucine	0.649165	0.918533
spermine	0.644511	0.633356			tyrosine	0.599032	0.92452			cholate sulfate	0.641264	0.740965			2-hydroxyphenylacetate	0.648837	0.835055
succinate	0.644431	1.35902			tiglyl carnitine (C5)	0.598159	1.03314			CoA	0.639613	0.314958			enterolactone	0.646948	0.464036
behenate (22:0)*	0.643104	0.389937			1-arachidonoyl-GPI* (20:4)*	0.597722	0.88012			beta-alanine	0.635962	0.888502			N-acetylisoleucine	0.645708	0.901699
thiamin (Vitamin B1)	0.641578	0.745588			1-oleoyl-GPI (18:1)	0.594482	1.20349			phenyllactate (PLA)	0.635536	1.12406			arginine	0.645267	1.31076
thiamin diphosphate	0.640876	0.608774			glutaroylcarnitine (C5)	0.594339	0.772045			N-acetylisoleucine	0.635525	0.883886			dodecanedioate (C12)	0.645036	0.438119
taurine	0.630326	0.413933			glutamine	0.591315	0.694435			3-hydroxydecanoate	0.634694	0.611042			1-palmitoyl-2-stearoyl-GPC (16:0/18:0)	0.644265	0.405668
hexadecanedioate (C16)	0.625314	0.536314			leucine	0.588056	0.677173			inositol 1-phosphate (I1P)	0.628562	0.750552			2R,3R-dihydroxybutyrate	0.642804	0.40054
ergothioneine	0.621322	0.892892			uric acid ribonucleoside*	0.58772	0.650535			N-acetylphenylalanine	0.627773	0.379963			thymine	0.64228	1.26559
1-stearoyl-2-arachidonoyl-GPC (18:0/20:4)	0.619943	0.924856			aconitate [cis or trans]	0.587115	0.987141			adipate	0.625899	0.521791			pantetheine	0.639493	0.485624
nicotinamide N-oxide	0.619494	0.389007			pyridoxate	0.586496	0.824648			glycosyl ceramide (d18:2/24:1, d18:1/24:2)*	0.617413	0.824231			phenylpropionylglycine	0.637927	0.652932
(3'-5')-adenylyladenosine*	0.618284	0.566446			1-palmitoyl-2-arachidonoyl-GPI (16:0/20:4)*	0.581344	0.892816			4-cholesten-3-one	0.611253	0.69805			creatinine	0.637902	1.40707
phenylpyruvate	0.616694	0.741905			alanine	0.577793	0.78387			phytosphingosine	0.611105	0.592162			1-palmitoyl-GPI* (16:0)	0.637538	0.824903
2R,3R-dihydroxybutyrate	0.613556	0.675715			palmitoylcholine	0.576787	0.671194			3-hydroxylaurate	0.610954	0.936634			7-ketodeoxycholate	0.637201	0.372303
1-(1-enyl-stearoyl)-2-oleoyl-GPE (P-18:0/18:1)	0.613285	1.08541			ferulic acid 4-sulfate	0.573842	1.61226			5-methyluridine (ribothymidine)	0.609932	0.574055			behenoylcarnitine (C22)*	0.63341	0.46923
N-methylproline	0.606007	0.345848			acetylphosphate	0.572707	0.734688			linoleoyl-linolenoyl-glycerol (18:2/18:3) [2]*	0.609815	0.976842			N,N,N-trimethyl-alanylproline betaine (TMAP)	0.632667	1.47079
adipate	0.605721	1.03336			9,10-DiHOME	0.572081	0.8591			linoleoyl-linoleoyl-glycerol (18:2/18:2) [1]*	0.607996	1.46517			catechol sulfate	0.63155	0.215373
dodecanedioate (C12)	0.60519	0.61973			N-acetylglucosamine 6-phosphate	0.567303	0.938077			isocaproylglycine	0.607416	1.10811			1,2-dipalmitoyl-GPE (16:0/16:0)*	0.627214	0.790579
taurochenodeoxycholic acid 7-sulfate	0.604264	0.402785			1-palmitoyl-GPI* (16:0)	0.564535	0.78709			S-(1,2-dicarboxyethyl)glutathione	0.605665	1.11091			glycerate	0.626089	0.687575
erucoylcarnitine (C22:1)*	0.60307	0.63193			oleoyl ethanolamide	0.563532	1.13265			CDP-ethanolamine	0.60395	0.650051			cinnamoylglycine	0.625873	0.850766
3-(3-hydroxyphenyl)propionate sulfate	0.601982	1.06276			daidzein	0.561297	0.671152			glycylleucine	0.60208	0.548459			1-palmitoyl-GPS (16:0)*	0.625784	0.810382
1-myristoylglycerol (14:0)	0.601886	0.957954			3-methylglutarate/2-methylglutarate	0.560532	1.44414			12-HETE	0.599181	0.530379			arabonate/xylonate	0.617642	0.403269
genistein	0.598485	0.654502			(3'-5')-uridylylcytidine*	0.558409	0.810761			3-ureidopropionate	0.598949	0.588302			dihydrobiopterin	0.614587	0.750069
N-(2-hydroxypalmitoyl)-sphingosine (d18:1/16:0(2OH))	0.597844	0.65063			N-stearoyl-sphingosine (d18:1/18:0)*	0.556438	0.340497			linoleoyl-arachidonoyl-glycerol (18:2/20:4) [2]*	0.598648	1.08957			indoleacetylglycine	0.613568	0.861355
dihydroxyacetone phosphate (DHAP)	0.597365	0.834136			valylleucine	0.554467	0.567745			1-stearoyl-2-oleoyl-GPE (18:0/18:1)	0.596781	0.627229			N-acetylputrescine	0.60656	1.1818
phytosphingosine	0.59458	1.30439			gamma-glutamylalanine	0.554203	0.764437			1-methyl-4-imidazoleacetate	0.596262	1.43368			pyruvate	0.604701	0.601033
carotene diol (1)	0.587832	1.19296			N6,N6,N6-trimethyllysine	0.54102	1.29963			N-methyl-GABA	0.595963	0.376829			arachidonoylcarnitine (C20:4)	0.596668	0.268877
anserine	0.586078	0.844477			lactosyl-N-behenoyl-sphingosine (d18:1/22:0)*	0.53152	0.768838			adenosine 5'-diphosphoribose (ADP-ribose)	0.594713	0.778005			pipecolate	0.587699	0.963964
sphingomyelin (d18:2/24:1, d18:1/24:2)*	0.579364	0.47175			1-(1-enyl-palmitoyl)-2-oleoyl-GPC (P-16:0/18:1)*	0.518405	0.843641			1-stearoyl-2-docosahexaenoyl-GPC (18:0/22:6)	0.593337	0.863761			phenylpyruvate	0.580391	0.569105
1-oleoyl-2-linoleoyl-GPE (18:1/18:2)*	0.573683	0.693605			valine	0.518318	0.556211			glutamine	0.591724	0.777395			(3'-5')-uridylyluridine	0.576942	0.678532
orotidine	0.573405	0.911543			cystathionine	0.513712	0.619363			succinate	0.591489	1.40819			N2-acetyl,N6-methyllysine	0.565277	0.603666
15-HETE	0.569472	1.09984			ascorbate (Vitamin C)	0.508928	1.10644			linoleoyl-linolenoyl-glycerol (18:2/18:3) [1]*	0.585921	0.564983			1-stearoyl-GPI (18:0)	0.55377	0.776108
dimethylglycine	0.560117	0.740696			gamma-glutamylvaline	0.508892	0.734572			biopterin	0.583036	0.504373			stearoylcarnitine (C18)	0.547593	0.716521
7-ketodeoxycholate	0.55465	0.389565			AMP	0.506332	0.885809			ascorbate (Vitamin C)	0.580192	0.585072			hexadecasphingosine (d16:1)*	0.540724	0.499186
N-behenoyl-sphingadienine (d18:2/22:0)*	0.544864	1.00028			carnitine	0.504867	0.767452			N-alpha-acetylornithine	0.577118	0.490437			caprate (10:0)	0.539954	0.4522
1-(1-enyl-palmitoyl)-2-linoleoyl-GPE (P-16:0/18:2)*	0.535045	0.946163			2-hydroxyphenylacetate	0.497578	1.33281			N,N-dimethylalanine	0.567003	0.698916			pyroglutamine*	0.537799	1.14599
cytidine diphosphate	0.533316	0.363956			trigonelline (N'-methylnicotinate)	0.492833	0.943515			pterin	0.561217	0.660725			argininosuccinate	0.535607	0.659062
sphingomyelin (d18:2/23:0, d18:1/23:1, d17:1/24:1)*	0.532699	0.517714			5,6-dihydrouridine	0.489974	0.861642			2-aminoadipate	0.559447	0.66223			AMP	0.531256	1.36944
palmitoyl dihydrosphingomyelin (d18:0/16:0)*	0.528751	0.51326			isovalerylcarnitine (C5)	0.487369	1.08478			adenosine-5'-diphosphoglucose	0.552647	0.794381			8-hydroxyoctanoate	0.528287	0.725998
taurochenodeoxycholate	0.524439	0.228004			1-palmitoyl-GPS (16:0)*	0.486794	0.821359			3-hydroxyhexanoylcarnitine (2)	0.55092	0.439957			N,N-dimethylalanine	0.527764	0.822155
N-acetylglutamine	0.522299	0.985855			7-methylguanine	0.480262	0.825014			campesterol	0.545114	0.494266			3,4-methylene heptanoylglycine	0.527051	0.612442
palmitoyl sphingomyelin (d18:1/16:0)	0.517217	0.854402			1-oleoyl-GPS (18:1)	0.466227	1.2339			N1-Methyl-2-pyridone-5-carboxamide	0.538788	0.530986			phenylacetyltaurine	0.521738	0.448505
daidzein	0.506843	0.413943			kynurenine	0.459731	0.542044			ribulonate/xylulonate/lyxonate*	0.519683	0.697989			3-hydroxyoleate*	0.520587	0.642612
deoxycholate	0.506646	0.352501			pseudouridine	0.454129	1.16134			dodecanedioate (C12)	0.513775	0.67171			glycosyl ceramide (d18:2/24:1, d18:1/24:2)*	0.51577	1.22338
sphingomyelin (d18:2/23:1)*	0.502661	0.784221			picolinate	0.449688	0.563314			leucylglycine	0.509247	1.39404			creatine	0.511752	1.30913
carboxyethyl-GABA	0.499261	0.470622			isoleucine	0.446783	0.945959			2-hydroxydecanoate	0.500364	0.724988			S-methylmethionine	0.507163	0.842765
alpha-hydroxyisovalerate	0.47957	1.02389			hexadecasphingosine (d16:1)*	0.44185	1.48793			1,2-dipalmitoyl-GPE (16:0/16:0)*	0.498617	0.511839			sucrose	0.498376	0.767485
2-hydroxyphenylacetate	0.47436	0.662286			1-oleoyl-2-linoleoyl-GPC (18:1/18:2)*	0.440954	0.71214			galactose 1-phosphate	0.486681	1.20911			1-oleoyl-GPS (18:1)	0.489408	0.697389
1-(1-enyl-palmitoyl)-2-arachidonoyl-GPE (P-16:0/20:4)*	0.471712	0.53862			glycosyl-N-stearoyl-sphingosine (d18:1/18:0)	0.438146	0.926739			2-hydroxyglutarate	0.482218	1.1766			2-hydroxydecanoate	0.468435	0.410485
3-hydroxydodecanedioate*	0.462898	0.765477			malonylcarnitine	0.413095	0.690214			docosatrienoate (22:3n3)	0.459941	0.799937			2-oxindole-3-acetate	0.468429	0.71282
14-HDoHE/17-HDoHE	0.460848	0.798609			N-behenoyl-sphingadienine (d18:2/22:0)*	0.402753	0.8504			1-methylhistamine	0.459161	0.55275			3-(3-hydroxyphenyl)propionate sulfate	0.451967	0.923973
UDP-N-acetylglucosamine/galactosamine	0.455401	0.720307			prolylglycine	0.401169	0.900534			taurochenodeoxycholic acid 7-sulfate	0.435096	0.513132			anserine	0.446212	0.836342
pyridoxal	0.453905	0.689286			1-palmitoyl-GPE (16:0)	0.378231	0.759133			indolelactate	0.417495	0.841986			2-aminoadipate	0.429843	0.756011
stearoyl-arachidonoyl-glycerol (18:0/20:4) [1]*	0.433291	0.966186			1-methyl-4-imidazoleacetate	0.37783	0.918163			stearoylcholine*	0.392574	0.462212			glycosyl-N-stearoyl-sphingosine (d18:1/18:0)	0.428216	0.69549
linoleoyl-arachidonoyl-glycerol (18:2/20:4) [2]*	0.426093	1.16648			erucoylcarnitine (C22:1)*	0.377745	0.769569			pantetheine	0.385366	0.760928			cytosine	0.420506	1.45659
adenine	0.409985	0.652309			arachidoylcarnitine (C20)*	0.368479	0.779868			nonadecanoate (19:0)	0.360525	1.34089			homocysteine	0.360637	0.596279
beta-hydroxyisovalerate	0.386409	0.363095			guanosine 2'-monophosphate (2'-GMP)*	0.35807	1.09269			docosadienoate (22:2n6)	0.344841	0.8033			succinylcarnitine (C4)	0.348648	0.937135
creatine	0.385652	1.04448			genistein sulfate*	0.316938	1.03856			docosapentaenoate (n6 DPA; 22:5n6)	0.328688	0.623238			pyridoxate	0.336235	0.699013
genistein sulfate*	0.367658	0.512795			N-acetylhistidine	0.31674	0.970532			7,8-dihydrofolate	0	0			ferulic acid 4-sulfate	0.306646	0.286299
argininosuccinate	0.365814	0.742312			indole-3-carboxylate	0.289162	0.963869			folate	0	0			daidzein	0.287187	0.455229
5-aminovalerate	0.281327	0.988354			arachidonoylcholine	0	0			glycine conjugate of C10H14O2 (1)*	0	0			genistein sulfate*	0.224568	0.557527
